# Supplementary material for: Human SLFN5 and its Xenopus Laevis ortholog regulate entry into mitosis and oocyte meiotic resumption
Source: Cell Death Discov. 2022 Dec 8;8:484. doi: 10.1038/s41420-022-01274-0 (PMC9729291; doi:10.1038/s41420-022-01274-0)
Supplement: Supplementary file 5 — Supplemental excel files [file 41420_2022_1274_MOESM5_ESM.xlsx]

## Sheet: TabS1
Uniprot	Gene name	Protein name	Razor + unique peptides						Mol. weight [kDa]	LFQ intensity
			IgG_R1	IgG_R2	IgG_R3	SLFN5_IP_R1	SLFN5_IP_R2	SLFN5_IP_R3		IgG_R1	IgG_R2	IgG_R3	SLFN5_IP_R1	SLFN5_IP_R2	SLFN5_IP_R3
Q08AF3	SLFN5	HUMAN Schlafen family member 5 OS=Homo sapiens GN=SLFN5 PE=1 SV=1	1	2	1	19	18	20	101.05	0	105230000	0	147600000	190490000	163860000
P27348	1433T	HUMAN 14-3-3 protein theta OS=Homo sapiens GN=YWHAQ PE=1 SV=1	5	5	6	12	11	11	27.764	99561000	107540000	103500000	357890000	474540000	504550000
Q9ULX6	AKP8L	HUMAN A-kinase anchor protein 8-like OS=Homo sapiens GN=AKAP8L PE=1 SV=3	1	1	2	3	3	4	71.648	0	0	0	7860000	12269000	6509700
Q92688	AN32B	HUMAN Acidic leucine-rich nuclear phosphoprotein 32 family member B OS=Homo sapiens GN=ANP32B PE=1 SV=1	1	1	1	2	2	2	28.787	0	0	0	26710000	22883000	23803000
Q99873	ANM1	HUMAN Protein arginine N-methyltransferase 1 OS=Homo sapiens GN=PRMT1 PE=1 SV=2	0	0	0	2	3	3	41.515	0	0	0	5091300	5265100	4907000
P50995	ANX11	HUMAN Annexin A11 OS=Homo sapiens GN=ANXA11 PE=1 SV=1	0	1	1	3	2	2	54.389	0	0	0	13762000	19281000	19323000
O15511	ARPC5	HUMAN Actin-related protein 2/3 complex subunit 5 OS=Homo sapiens GN=ARPC5 PE=1 SV=3	1	1	1	2	2	2	16.32	0	0	0	8185700	8388500	8848500
O00154	BACH	HUMAN Cytosolic acyl coenzyme A thioester hydrolase OS=Homo sapiens GN=ACOT7 PE=1 SV=3;>sp	13	11	13	15	16	16	41.796	138500000	152820000	156850000	396000000	344800000	419670000
Q12834	CDC20	HUMAN Cell division cycle protein 20 homolog OS=Homo sapiens GN=CDC20 PE=1 SV=2	0	1	1	2	2	2	54.722	0	0	0	2062300	2548200	2158400
O76031	CLPX	HUMAN ATP-dependent Clp protease ATP-binding subunit clpX-like, mitochondrial OS=Homo sapiens GN=CLPX PE=1 SV=2;>sp	1	0	0	5	4	4	69.223	0	0	0	16095000	19297000	17223000
Q9Y224	CN166	HUMAN UPF0568 protein C14orf166 OS=Homo sapiens GN=C14orf166 PE=1 SV=1	1	1	1	3	3	3	28.068	0	0	0	21684000	26952000	21251000
O14579	COPE	HUMAN Coatomer subunit epsilon OS=Homo sapiens GN=COPE PE=1 SV=3	1	1	1	2	2	2	34.482	0	0	0	14797000	15947000	28498000
P50238	CRIP1	HUMAN Cysteine-rich protein 1 OS=Homo sapiens GN=CRIP1 PE=1 SV=3	2	2	3	3	3	3	8.5328	34254000	27514000	30519000	81404000	79656000	126840000
P21291	CSRP1	HUMAN Cysteine and glycine-rich protein 1 OS=Homo sapiens GN=CSRP1 PE=1 SV=3	1	0	1	3	2	3	20.567	0	0	0	10314000	10010000	20811000
P04080	CYTB	HUMAN Cystatin-B OS=Homo sapiens GN=CSTB PE=1 SV=2	7	6	6	7	8	8	11.139	224050000	245900000	171650000	699960000	559290000	617350000
P32321	DCTD	HUMAN Deoxycytidylate deaminase OS=Homo sapiens GN=DCTD PE=1 SV=2	0	0	0	3	2	2	20.016	0	0	0	13911000	16254000	15113000
Q9BTE1	DCTN5	HUMAN Dynactin subunit 5 OS=Homo sapiens GN=DCTN5 PE=1 SV=1	1	1	1	2	2	2	20.126	0	0	0	7916000	11465000	9484900
Q13011	ECH1	HUMAN Delta(3,5)-Delta(2,4)-dienoyl-CoA isomerase, mitochondrial OS=Homo sapiens GN=ECH1 PE=1 SV=2	3	3	3	3	3	3	35.816	16159000	21767000	16160000	39199000	49247000	41217000
P30084	ECHM	HUMAN Enoyl-CoA hydratase, mitochondrial OS=Homo sapiens GN=ECHS1 PE=1 SV=4	4	2	5	5	6	6	31.387	18960000	25320000	20217000	42021000	54024000	55956000
Q15006	EMC2	HUMAN ER membrane protein complex subunit 2 OS=Homo sapiens GN=EMC2 PE=1 SV=1	0	0	1	2	2	2	34.833	0	0	0	8968900	7839200	7590900
P14324	FPPS	HUMAN Farnesyl pyrophosphate synthase OS=Homo sapiens GN=FDPS PE=1 SV=4	1	1	1	2	2	2	48.275	0	0	0	17930000	15435000	11902000
P15104	GLNA	HUMAN Glutamine synthetase OS=Homo sapiens GN=GLUL PE=1 SV=4	1	0	2	3	3	2	42.064	0	0	5440500	6530300	9692600	11263000
P78417	GSTO1	HUMAN Glutathione S-transferase omega-1 OS=Homo sapiens GN=GSTO1 PE=1 SV=2	0	1	1	2	2	2	27.566	0	0	0	8578200	8143600	10343000
P07686	HEXB	HUMAN Beta-hexosaminidase subunit beta OS=Homo sapiens GN=HEXB PE=1 SV=3	0	0	1	3	3	3	63.111	0	0	0	15292000	16314000	19768000
Q9H910	HN1L	HUMAN Hematological and neurological expressed 1-like protein OS=Homo sapiens GN=HN1L PE=1 SV=1	2	2	2	2	3	3	20.063	0	0	0	25478000	23308000	25565000
P05198	IF2A	HUMAN Eukaryotic translation initiation factor 2 subunit 1 OS=Homo sapiens GN=EIF2S1 PE=1 SV=3	0	0	0	2	2	2	36.112	0	0	0	17678000	16202000	16009000
P20042	IF2B	HUMAN Eukaryotic translation initiation factor 2 subunit 2 OS=Homo sapiens GN=EIF2S2 PE=1 SV=2	3	2	4	5	4	5	38.388	0	0	0	18116000	16996000	20893000
Q9H1K1	ISCU	HUMAN Iron-sulfur cluster assembly enzyme ISCU, mitochondrial OS=Homo sapiens GN=ISCU PE=1 SV=2	1	1	1	2	2	2	17.999	0	0	0	8415200	8913800	8717200
Q8WWU7	ITLN2	HUMAN Intelectin-2 OS=Homo sapiens GN=ITLN2 PE=2 SV=1;>sp	0	0	0	2	2	2	36.211	0	0	0	5754400	6885800	6519200
Q07866	KLC1	HUMAN Kinesin light chain 1 OS=Homo sapiens GN=KLC1 PE=1 SV=2	0	1	0	4	5	5	65.309	0	0	0	17644000	20415000	21258000
Q8WVC0	LEO1	HUMAN RNA polymerase-associated protein LEO1 OS=Homo sapiens GN=LEO1 PE=1 SV=1	2	2	1	3	2	3	75.403	0	0	0	9569200	10691000	18061000
Q9BT23	LIMD2	HUMAN LIM domain-containing protein 2 OS=Homo sapiens GN=LIMD2 PE=1 SV=1	3	3	3	3	4	4	14.07	19013000	18683000	16579000	52330000	38766000	63727000
Q96EY5	MB12A	HUMAN Multivesicular body subunit 12A OS=Homo sapiens GN=MVB12A PE=1 SV=1	0	0	1	3	2	3	28.783	0	0	0	14967000	15175000	17400000
Q9HCC0	MCCB	HUMAN Methylcrotonoyl-CoA carboxylase beta chain, mitochondrial OS=Homo sapiens GN=MCCC2 PE=1 SV=1	0	0	1	2	2	2	61.332	0	0	0	6318900	5929000	6980800
Q16539	MK14	HUMAN Mitogen-activated protein kinase 14 OS=Homo sapiens GN=MAPK14 PE=1 SV=3;>sp	1	1	1	2	2	2	41.293	0	0	0	2212900	1905800	2237200
P19105	ML12A	HUMAN Myosin regulatory light chain 12A OS=Homo sapiens GN=MYL12A PE=1 SV=2;>sp	5	5	3	6	6	6	19.794	60609000	50926000	45744000	211970000	104100000	103590000
O75439	MPPB	HUMAN Mitochondrial-processing peptidase subunit beta OS=Homo sapiens GN=PMPCB PE=1 SV=2	1	1	1	2	3	2	54.366	0	0	0	5118700	4522900	4207800
Q96GX9	MTNB	HUMAN Methylthioribulose-1-phosphate dehydratase OS=Homo sapiens GN=APIP PE=1 SV=1	1	1	1	3	3	4	27.125	0	0	0	12361000	13164000	12721000
Q9QY36	NAA10	MOUSE N-alpha-acetyltransferase 10 OS=Mus musculus GN=Naa10 PE=1 SV=1;>sp	1	3	2	3	2	3	26.519	0	14390000	17905000	23767000	43105000	36273000
Q9NQR4	NIT2	HUMAN Omega-amidase NIT2 OS=Homo sapiens GN=NIT2 PE=1 SV=1	1	1	2	5	4	4	30.608	0	0	0	17251000	15464000	17371000
Q13287	NMI	HUMAN N-myc-interactor OS=Homo sapiens GN=NMI PE=1 SV=2	1	1	1	2	3	2	35.056	0	0	0	8223500	7517300	11791000
Q96MF7	NSE2	HUMAN E3 SUMO-protein ligase NSE2 OS=Homo sapiens GN=NSMCE2 PE=1 SV=2	1	0	2	2	2	2	27.932	0	0	2790700	2716900	4444900	6126200
P11177	ODPB	HUMAN Pyruvate dehydrogenase E1 component subunit beta, mitochondrial OS=Homo sapiens GN=PDHB PE=1 SV=3	5	7	8	12	11	12	39.233	39008000	40688000	39985000	129470000	116370000	97861000
Q13416	ORC2	HUMAN Origin recognition complex subunit 2 OS=Homo sapiens GN=ORC2 PE=1 SV=2	1	0	1	2	2	2	65.971	0	0	0	3316500	4022400	4345300
P54886	P5CS	HUMAN Delta-1-pyrroline-5-carboxylate synthase OS=Homo sapiens GN=ALDH18A1 PE=1 SV=2	2	1	3	4	4	3	87.301	0	0	0	81887000	102100000	86144000
Q96JY6	PDLI2	HUMAN PDZ and LIM domain protein 2 OS=Homo sapiens GN=PDLIM2 PE=1 SV=1	1	1	1	3	3	3	37.458	0	0	0	17391000	13600000	18111000
P61758	PFD3	HUMAN Prefoldin subunit 3 OS=Homo sapiens GN=VBP1 PE=1 SV=3	1	1	1	3	2	2	22.658	0	0	0	22163000	19307000	21034000
Q8IWS0	PHF6	HUMAN PHD finger protein 6 OS=Homo sapiens GN=PHF6 PE=1 SV=1	4	4	4	4	5	4	41.29	19893000	23955000	25090000	52473000	75153000	55520000
Q15149	PLEC	HUMAN Plectin OS=Homo sapiens GN=PLEC PE=1 SV=3;>sp	1	0	1	9	12	8	531.78	0	0	0	27732000	38504000	34362000
Q8TCS8	PNPT1	HUMAN Polyribonucleotide nucleotidyltransferase 1, mitochondrial OS=Homo sapiens GN=PNPT1 PE=1 SV=2	1	0	1	4	3	4	85.95	0	0	0	11916000	11250000	11396000
P63151	PPP2R2A	HUMAN Serine/threonine-protein phosphatase 2A 55 kDa regulatory subunit B alpha isoform OS=Homo sapiens GN=PPP2R2A PE=1 SV=1	1	0	1	3	3	3	51.691	0	0	0	22565000	24607000	29364000
P53041	PPP5	HUMAN Serine/threonine-protein phosphatase 5 OS=Homo sapiens GN=PPP5C PE=1 SV=1	1	1	1	2	2	2	56.878	0	0	0	11257000	8565200	9017700
O75832	PSD10	HUMAN 26S proteasome non-ATPase regulatory subunit 10 OS=Homo sapiens GN=PSMD10 PE=1 SV=1	3	2	2	3	3	3	24.428	12716000	10062000	15509000	26903000	21742000	33385000
Q9UL46	PSME2	HUMAN Proteasome activator complex subunit 2 OS=Homo sapiens GN=PSME2 PE=1 SV=4	0	0	0	1	1	1	27.401	0	0	0	11501000	5809200	9430100
Q8WXF1	PSPC1	HUMAN Paraspeckle component 1 OS=Homo sapiens GN=PSPC1 PE=1 SV=1	1	1	1	2	2	2	58.743	0	0	0	12261000	13803000	11794000
Q06203	PUR1	HUMAN Amidophosphoribosyltransferase OS=Homo sapiens GN=PPAT PE=1 SV=1	0	0	1	3	3	3	57.398	0	0	0	19958000	13544000	14778000
P19474	RO52	HUMAN E3 ubiquitin-protein ligase TRIM21 OS=Homo sapiens GN=TRIM21 PE=1 SV=1	3	5	4	13	13	13	54.169	16148000	4823900	13640000	179850000	92273000	154070000
P62857	RS28	HUMAN 40S ribosomal protein S28 OS=Homo sapiens GN=RPS28 PE=1 SV=1	10	10	8	12	13	12	7.8409	346790000	288430000	340740000	756860000	716320000	884560000
P62306	RUXF	HUMAN Small nuclear ribonucleoprotein F OS=Homo sapiens GN=SNRPF PE=1 SV=1	1	1	1	2	2	2	9.7251	0	0	0	81941000	58663000	63099000
P62308	RUXG	HUMAN Small nuclear ribonucleoprotein G OS=Homo sapiens GN=SNRPG PE=1 SV=1;>sp	1	1	1	2	2	2	8.496	0	0	0	10567000	8855200	14208000
P31040	SDHA	HUMAN Succinate dehydrogenase [ubiquinone] flavoprotein subunit, mitochondrial OS=Homo sapiens GN=SDHA PE=1 SV=2	17	21	16	24	30	25	72.691	326010000	334390000	367630000	1133700000	1302700000	1230300000
Q8BGQ7	SYAC	MOUSE Alanine--tRNA ligase, cytoplasmic OS=Mus musculus GN=Aars PE=1 SV=1;>sp	0	1	1	3	3	3	106.91	0	0	0	13966000	13070000	12738000
Q15785	TOM34	HUMAN Mitochondrial import receptor subunit TOM34 OS=Homo sapiens GN=TOMM34 PE=1 SV=2	1	1	0	2	2	2	34.559	0	0	0	3823100	3981900	4813100
Q7Z2W4	ZCCHV	HUMAN Zinc finger CCCH-type antiviral protein 1 OS=Homo sapiens GN=ZC3HAV1 PE=1 SV=3	3	2	3	4	4	4	101.43	0	0	0	8457300	8512200	9530200
Q96NC0	ZMAT2	HUMAN Zinc finger matrin-type protein 2 OS=Homo sapiens GN=ZMAT2 PE=1 SV=1	0	0	1	2	2	2	23.612	0	0	0	6785700	10575000	11725000
