# Supplementary material for: Human SLFN5 and its Xenopus Laevis ortholog regulate entry into mitosis and oocyte meiotic resumption
Source: Cell Death Discov. 2022 Dec 8;8:484. doi: 10.1038/s41420-022-01274-0 (PMC9729291; doi:10.1038/s41420-022-01274-0)
Supplement: Supplementary file 6 — Supplementary Mass Spec data [file 41420_2022_1274_MOESM6_ESM.xlsx]

## Sheet: all protein data
Protein IDs	Majority protein IDs	Peptide counts (all)	Peptide counts (razor+unique)	Peptide counts (unique)	Fasta headers	Number of proteins	Peptides	Razor + unique peptides	Unique peptides	Peptides A+T-IgG-1	Peptides A+T-slfn5c-1	Peptides A+T-slfn5c-2	Peptides Molt4-IgG	Peptides Molt4-slfn5c-1	Peptides Molt4-slfn5c-2	Peptides Molt4-slfn5c-3	Peptides Molt4-slfn5c-4	Razor + unique peptides A+T-IgG-1	Razor + unique peptides A+T-slfn5c-1	Razor + unique peptides A+T-slfn5c-2	Razor + unique peptides Molt4-IgG	Razor + unique peptides Molt4-slfn5c-1	Razor + unique peptides Molt4-slfn5c-2	Razor + unique peptides Molt4-slfn5c-3	Razor + unique peptides Molt4-slfn5c-4	Unique peptides A+T-IgG-1	Unique peptides A+T-slfn5c-1	Unique peptides A+T-slfn5c-2	Unique peptides Molt4-IgG	Unique peptides Molt4-slfn5c-1	Unique peptides Molt4-slfn5c-2	Unique peptides Molt4-slfn5c-3	Unique peptides Molt4-slfn5c-4	Sequence coverage [%]	Unique + razor sequence coverage [%]	Unique sequence coverage [%]	Mol. weight [kDa]	Sequence length	Sequence lengths	Q-value	Score	Identification type A+T-IgG-1	Identification type A+T-slfn5c-1	Identification type A+T-slfn5c-2	Identification type Molt4-IgG	Identification type Molt4-slfn5c-1	Identification type Molt4-slfn5c-2	Identification type Molt4-slfn5c-3	Identification type Molt4-slfn5c-4
CON__ENSEMBL:ENSBTAP00000011227	CON__ENSEMBL:ENSBTAP00000011227	9	9	8	>ENSEMBL:ENSBTAP00000011227 (Bos taurus) 15 kDa protein	1	9	9	8	0	9	9	0	8	9	9	9	0	9	9	0	8	9	9	9	0	8	8	0	7	8	8	8	67.2	67.2	67.2	14.629	137	137	0	323.31	By matching	By MS/MS	By MS/MS	By matching	By MS/MS	By MS/MS	By MS/MS	By MS/MS
CON__ENSEMBL:ENSBTAP00000014147	CON__ENSEMBL:ENSBTAP00000014147	7	7	7	>ENSEMBL:ENSBTAP00000014147 (Bos taurus) 12 kDa protein	1	7	7	7	0	6	7	0	6	6	6	6	0	6	7	0	6	6	6	6	0	6	7	0	6	6	6	6	57.5	57.5	57.5	11.756	113	113	0	255.87	By matching	By MS/MS	By MS/MS	By matching	By MS/MS	By MS/MS	By MS/MS	By MS/MS
CON__ENSEMBL:ENSBTAP00000024462	CON__ENSEMBL:ENSBTAP00000024462	24	24	13	>ENSEMBL:ENSBTAP00000024462 (Bos taurus) 47 kDa protein	1	24	24	13	2	24	22	1	23	23	22	22	2	24	22	1	23	23	22	22	1	13	12	1	13	13	12	12	63.7	63.7	30.8	46.543	419	419	0	323.31	By matching	By MS/MS	By MS/MS	By matching	By MS/MS	By MS/MS	By MS/MS	By MS/MS
CON__ENSEMBL:ENSBTAP00000024466	CON__ENSEMBL:ENSBTAP00000024466	14	3	3	>ENSEMBL:ENSBTAP00000024466 (Bos taurus) 44 kDa protein	1	14	3	3	1	13	12	0	12	12	11	11	0	2	2	0	2	2	1	1	0	2	2	0	2	2	1	1	51.4	21.2	21.2	43.9	401	401	0	69.53	By matching	By MS/MS	By MS/MS	By matching	By MS/MS	By MS/MS	By MS/MS	By MS/MS
CON__ENSEMBL:ENSBTAP00000033053	CON__ENSEMBL:ENSBTAP00000033053	8	7	7	>ENSEMBL:ENSBTAP00000033053 (Bos taurus) 15 kDa protein	1	8	7	7	0	8	8	0	8	8	8	8	0	7	7	0	7	7	7	7	0	7	7	0	7	7	7	7	47.5	47.5	47.5	14.759	139	139	0	323.31	By matching	By MS/MS	By MS/MS	By matching	By MS/MS	By MS/MS	By MS/MS	By MS/MS
CON__P00711;sp|P00711|LALBA_BOVIN	CON__P00711;sp|P00711|LALBA_BOVIN	3;2	3;2	3;2	>P00711 SWISS-PROT:P00711 Alpha-lactalbumin - Bos taurus (Bovine).;>sp|P00711|LALBA_BOVIN Alpha-lactalbumin OS=Bos taurus GN=LALBA PE=1 SV=2	2	3	3	3	3	0	0	0	0	2	0	0	3	0	0	0	0	2	0	0	3	0	0	0	0	2	0	0	31.7	31.7	31.7	14.186	123	123;142	0	31.734	By MS/MS	By matching	By matching	By matching	By matching	By matching	By matching	By matching
sp|P00734|THRB_HUMAN;sp|P00735|THRB_BOVIN;CON__P00735	sp|P00734|THRB_HUMAN;sp|P00735|THRB_BOVIN;CON__P00735	1;1;1	1;1;1	1;1;1	>sp|P00734|THRB_HUMAN Prothrombin OS=Homo sapiens GN=F2 PE=1 SV=2;>sp|P00735|THRB_BOVIN Prothrombin OS=Bos taurus GN=F2 PE=1 SV=2;>P00735 SWISS-PROT:P00735 (Bos taurus) Prothrombin precursor (Fragment)	3	1	1	1	1	0	0	1	0	0	0	0	1	0	0	1	0	0	0	0	1	0	0	1	0	0	0	0	1.4	1.4	1.4	70.036	622	622;625;625	0.0086957	6.4655	By MS/MS	By matching	By matching	By MS/MS	By matching	By matching	By matching	By matching
sp|P00761|TRYP_PIG;CON__P00761;sp|P86909|SCP_CHIOP	sp|P00761|TRYP_PIG;CON__P00761	14;14;1	14;14;1	14;14;1	>sp|P00761|TRYP_PIG Trypsin OS=Sus scrofa PE=1 SV=1;>P00761 SWISS-PROT:P00761|TRYP_PIG Trypsin - Sus scrofa (Pig).	3	14	14	14	12	14	13	12	13	14	14	14	12	14	13	12	13	14	14	14	12	14	13	12	13	14	14	14	55	55	55	24.409	231	231;231;8	0	323.31	By MS/MS	By MS/MS	By MS/MS	By MS/MS	By MS/MS	By MS/MS	By MS/MS	By MS/MS
sp|P02533|K1C14_HUMAN;CON__P02533;sp|P08727|K1C19_HUMAN;CON__P08727;CON__Q61782	sp|P02533|K1C14_HUMAN;CON__P02533	59;59;7;7;6	32;32;1;1;2	16;16;0;0;1	>sp|P02533|K1C14_HUMAN Keratin, type I cytoskeletal 14 OS=Homo sapiens GN=KRT14 PE=1 SV=4;>P02533 SWISS-PROT:P02533 Tax_Id=9606 Gene_Symbol=KRT14 Keratin, type I cytoskeletal 14	5	59	32	16	31	44	59	27	34	20	28	37	15	23	32	13	17	8	13	19	7	12	16	6	9	2	5	8	78.8	57.8	39.4	51.561	472	472;472;400;400;93	0	323.31	By MS/MS	By MS/MS	By MS/MS	By MS/MS	By MS/MS	By MS/MS	By MS/MS	By MS/MS
sp|P02538|K2C6A_HUMAN;CON__P02538;sp|O95678|K2C75_HUMAN;CON__O95678;CON__Q8VED5;sp|Q5XKE5|K2C79_HUMAN;CON__Q5XKE5;CON__P07744;sp|P05787|K2C8_HUMAN;CON__P05787;sp|Q9DCV7|K2C7_MOUSE;CON__Q9DCV7;sp|A5A6N0|K2C7_PANTR;sp|Q9NSB2|KRT84_HUMAN;CON__Q9NSB2;CON__Q6ISB0;sp|P08729|K2C7_HUMAN;CON__Q3KNV1;CON__P08729;CON__Q9H552;CON__H-INV:HIT000016045;CON__H-INV:HIT000292931;sp|Q14CN4|K2C72_HUMAN;CON__Q14CN4-1…	sp|P02538|K2C6A_HUMAN;CON__P02538	63;63;20;20;11;11;11;10;8;8;5;5;5;5;5;5;4;4;4;4;3;2;2;2;1;1;1;1;1;1;1;1;1;1;1;1;1	11;11;1;1;1;1;1;1;0;0;0;0;0;0;0;0;0;0;0;0;0;0;0;0;0;0;0;0;0;0;0;0;0;0;0;0;0	5;5;0;0;0;0;0;0;0;0;0;0;0;0;0;0;0;0;0;0;0;0;0;0;0;0;0;0;0;0;0;0;0;0;0;0;0	>sp|P02538|K2C6A_HUMAN Keratin, type II cytoskeletal 6A OS=Homo sapiens GN=KRT6A PE=1 SV=3;>P02538 SWISS-PROT:P02538 Tax_Id=9606 Gene_Symbol=KRT6A Keratin, type II cytoskeletal 6A	37	63	11	5	39	44	63	38	39	22	33	40	8	9	11	9	7	4	8	7	3	3	5	3	2	1	2	2	69.3	18.3	10.8	60.044	564	564;564;551;551;531;535;535;525;483;483;457;457;469;600;600;600;469;469;469;499;99;443;511;511;430;432;479;486;486;486;493;493;493;505;505;507;507	0	323.31	By MS/MS	By MS/MS	By MS/MS	By MS/MS	By MS/MS	By matching	By MS/MS	By MS/MS
CON__P02662;sp|P02662|CASA1_BOVIN	CON__P02662;sp|P02662|CASA1_BOVIN	8;8	8;8	8;8	>P02662 SWISS-PROT:P02662 Alpha-S1-casein - Bos taurus (Bovine).;>sp|P02662|CASA1_BOVIN Alpha-S1-casein OS=Bos taurus GN=CSN1S1 PE=1 SV=2	2	8	8	8	7	4	4	5	5	8	4	4	7	4	4	5	5	8	4	4	7	4	4	5	5	8	4	4	34.2	34.2	34.2	22.975	199	199;214	0	79.104	By MS/MS	By MS/MS	By MS/MS	By MS/MS	By MS/MS	By MS/MS	By MS/MS	By MS/MS
CON__P02663	CON__P02663	9	9	9	>P02663 SWISS-PROT:P02663 Alpha-S2-casein [Contains: Casocidin-1 - Bos taurus (Bovine).	1	9	9	9	8	2	3	4	7	8	2	2	8	2	3	4	7	8	2	2	8	2	3	4	7	8	2	2	44.9	44.9	44.9	24.348	207	207	0	92.245	By MS/MS	By MS/MS	By MS/MS	By matching	By MS/MS	By MS/MS	By matching	By MS/MS
CON__P02666	CON__P02666	3	3	3	>P02666 SWISS-PROT:P02666 Beta-casein - Bos taurus (Bovine).	1	3	3	3	3	3	3	3	3	3	2	3	3	3	3	3	3	3	2	3	3	3	3	3	3	3	2	3	19.1	19.1	19.1	23.583	209	209	0	32.136	By MS/MS	By MS/MS	By MS/MS	By MS/MS	By MS/MS	By MS/MS	By matching	By MS/MS
CON__P02668	CON__P02668	4	4	4	>P02668 SWISS-PROT:P02668 Kappa-casein [Contains: Casoxin C; Casoxin 6; Casoxin A; Casoxin B; Casoplatelin] - Bos taurus (Bovine).	1	4	4	4	4	2	2	1	3	4	1	2	4	2	2	1	3	4	1	2	4	2	2	1	3	4	1	2	43.2	43.2	43.2	18.974	169	169	0	62.206	By MS/MS	By MS/MS	By MS/MS	By matching	By MS/MS	By MS/MS	By matching	By matching
CON__P02754;sp|P02754|LACB_BOVIN	CON__P02754;sp|P02754|LACB_BOVIN	7;5	7;5	7;5	>P02754 SWISS-PROT:P02754 Beta-lactoglobulin - Bos taurus (Bovine).;>sp|P02754|LACB_BOVIN Beta-lactoglobulin OS=Bos taurus GN=LGB PE=1 SV=3	2	7	7	7	7	1	0	2	4	6	0	1	7	1	0	2	4	6	0	1	7	1	0	2	4	6	0	1	46.3	46.3	46.3	18.281	162	162;178	0	276.07	By MS/MS	By matching	By matching	By MS/MS	By MS/MS	By MS/MS	By matching	By matching
sp|P02768|ALBU_HUMAN;CON__P02768-1	sp|P02768|ALBU_HUMAN;CON__P02768-1	38;38	36;36	31;31	>sp|P02768|ALBU_HUMAN Serum albumin OS=Homo sapiens GN=ALB PE=1 SV=2;>P02768-1 SWISS-PROT:P02768-1 Tax_Id=9606 Gene_Symbol=ALB Isoform 1 of Serum albumin precursor	2	38	36	31	5	6	37	7	8	4	4	5	3	4	36	5	6	2	2	3	1	3	31	4	5	1	1	2	67.5	67.5	61.4	69.366	609	609;609	0	323.31	By MS/MS	By MS/MS	By MS/MS	By MS/MS	By MS/MS	By matching	By MS/MS	By MS/MS
sp|P02769|ALBU_BOVIN;CON__P02769	sp|P02769|ALBU_BOVIN;CON__P02769	59;59	59;59	50;50	>sp|P02769|ALBU_BOVIN Serum albumin OS=Bos taurus GN=ALB PE=1 SV=4;>P02769 SWISS-PROT:P02769 (Bos taurus) Bovine serum albumin precursor	2	59	59	50	34	34	19	8	49	28	29	59	34	34	19	8	49	28	29	59	28	28	16	4	41	23	24	50	77.1	77.1	73	69.293	607	607;607	0	323.31	By MS/MS	By MS/MS	By MS/MS	By MS/MS	By MS/MS	By MS/MS	By MS/MS	By MS/MS
CON__P04259	CON__P04259	63	60	2	>P04259 SWISS-PROT:P04259 Tax_Id=9606 Gene_Symbol=KRT6B Keratin, type II cytoskeletal 6B	1	63	60	2	38	44	63	34	38	20	31	41	36	41	60	33	36	19	30	38	2	2	2	2	2	1	2	2	69.3	67.6	2.7	59.998	564	564	0	323.31	By MS/MS	By MS/MS	By MS/MS	By MS/MS	By MS/MS	By MS/MS	By MS/MS	By MS/MS
CON__P04264	CON__P04264	67	2	2	>P04264 SWISS-PROT:P04264 Tax_Id=9606 Gene_Symbol=KRT1 Keratin, type II cytoskeletal 1	1	67	2	2	55	59	66	51	47	44	47	54	1	1	2	0	0	0	0	1	1	1	2	0	0	0	0	1	68.8	6.5	6.5	66.017	644	644	0	149.96	By matching	By matching	By MS/MS	By matching	By matching	By matching	By matching	By matching
sp|Q8NHM4|TRY6_HUMAN;sp|P07478|TRY2_HUMAN;sp|P07477|TRY1_HUMAN;CON__P07477	sp|Q8NHM4|TRY6_HUMAN;sp|P07478|TRY2_HUMAN;sp|P07477|TRY1_HUMAN;CON__P07477	1;1;1;1	1;1;1;1	1;1;1;1	>sp|Q8NHM4|TRY6_HUMAN Putative trypsin-6 OS=Homo sapiens GN=PRSS3P2 PE=5 SV=2;>sp|P07478|TRY2_HUMAN Trypsin-2 OS=Homo sapiens GN=PRSS2 PE=1 SV=1;>sp|P07477|TRY1_HUMAN Trypsin-1 OS=Homo sapiens GN=PRSS1 PE=1 SV=1;>P07477 SWISS-PROT:P07477 Tax_Id=9606 Gene_S	4	1	1	1	1	1	0	1	1	1	1	1	1	1	0	1	1	1	1	1	1	1	0	1	1	1	1	1	8.1	8.1	8.1	26.537	247	247;247;247;247	0	37.342	By matching	By MS/MS	By matching	By matching	By MS/MS	By MS/MS	By MS/MS	By MS/MS
sp|P08779|K1C16_HUMAN;CON__P08779	sp|P08779|K1C16_HUMAN;CON__P08779	63;63	63;63	29;29	>sp|P08779|K1C16_HUMAN Keratin, type I cytoskeletal 16 OS=Homo sapiens GN=KRT16 PE=1 SV=4;>P08779 SWISS-PROT:P08779 Tax_Id=9606 Gene_Symbol=KRT16 Keratin, type I cytoskeletal 16	2	63	63	29	35	50	63	31	41	21	29	38	35	50	63	31	41	21	29	38	17	25	29	14	20	9	11	16	82.9	82.9	52.2	51.267	473	473;473	0	323.31	By MS/MS	By MS/MS	By MS/MS	By MS/MS	By MS/MS	By MS/MS	By MS/MS	By MS/MS
sp|P13645|K1C10_HUMAN;CON__P13645;CON__P02535-1;sp|Q7Z3Y7|K1C28_HUMAN;CON__Q7Z3Y7;CON__Q148H6;sp|Q2M2I5|K1C24_HUMAN;CON__Q2M2I5;sp|P05784|K1C18_MOUSE;CON__P05784;sp|Q9BGM5|K1C25_SHEEP;sp|Q7Z3Z0|K1C25_HUMAN;sp|A5A6N2|K1C25_PANTR;CON__Q7Z3Z0;sp|Q7Z3Y8|K1C27_HUMAN;CON__Q7Z3Y8;sp|Q99456|K1C12_HUMAN;CON__Q99456;sp|Q14525|KT33B_HUMAN;CON__Q14525;sp|Q15323|K1H1_HUMAN;sp|A5A6M5|K1H1_PANTR;CON__Q9UE12;CON…	sp|P13645|K1C10_HUMAN;CON__P13645	53;53;9;5;5;4;3;3;2;2;2;2;2;2;2;2;2;2;1;1;1;1;1;1;1;1;1;1;1;1;1;1;1;1;1;1;1;1;1;1;1	48;48;7;3;3;2;2;2;0;0;1;1;1;1;1;1;0;0;0;0;0;0;0;0;0;0;0;0;0;0;0;0;0;0;0;0;0;0;0;0;0	45;45;4;2;2;1;0;0;0;0;1;1;1;1;1;1;0;0;0;0;0;0;0;0;0;0;0;0;0;0;0;0;0;0;0;0;0;0;0;0;0	>sp|P13645|K1C10_HUMAN Keratin, type I cytoskeletal 10 OS=Homo sapiens GN=KRT10 PE=1 SV=6;>P13645 SWISS-PROT:P13645 Tax_Id=9606 Gene_Symbol=KRT10 Keratin, type I cytoskeletal 10	41	53	48	45	46	49	49	35	38	33	39	43	41	45	44	30	34	29	35	39	38	42	41	29	31	26	33	36	66.4	63.4	63.4	58.826	584	584;593;570;464;486;464;525;525;423;423;450;450;450;450;459;459;494;494;404;404;416;416;416;416;416;425;430;448;448;449;453;455;455;456;456;467;467;468;468;471;476	0	323.31	By MS/MS	By MS/MS	By MS/MS	By MS/MS	By MS/MS	By MS/MS	By MS/MS	By MS/MS
sp|P13647|K2C5_HUMAN;CON__P13647;sp|A5A6M8|K2C5_PANTR	sp|P13647|K2C5_HUMAN;CON__P13647;sp|A5A6M8|K2C5_PANTR	56;56;50	31;31;25	12;12;7	>sp|P13647|K2C5_HUMAN Keratin, type II cytoskeletal 5 OS=Homo sapiens GN=KRT5 PE=1 SV=3;>P13647 SWISS-PROT:P13647 Tax_Id=9606 Gene_Symbol=KRT5 Keratin, type II cytoskeletal 5;>sp|A5A6M8|K2C5_PANTR Keratin, type II cytoskeletal 5 OS=Pan troglodytes GN=KRT5	3	56	31	12	38	44	56	36	35	19	28	40	18	25	31	20	19	11	16	21	7	9	12	9	6	4	7	7	50	33.6	19.7	62.378	590	590;590;592	0	323.31	By MS/MS	By MS/MS	By MS/MS	By MS/MS	By MS/MS	By MS/MS	By MS/MS	By MS/MS
sp|P19013|K2C4_HUMAN;CON__P19013	sp|P19013|K2C4_HUMAN;CON__P19013	3;3	1;1	1;1	>sp|P19013|K2C4_HUMAN Keratin, type II cytoskeletal 4 OS=Homo sapiens GN=KRT4 PE=1 SV=4;>P19013 SWISS-PROT:P19013 Tax_Id=9606 Gene_Symbol=KRT4 keratin 4	2	3	1	1	2	2	3	2	2	1	2	2	0	0	1	0	0	0	0	0	0	0	1	0	0	0	0	0	4.7	3	3	57.285	534	534;594	0	24.26	By matching	By matching	By MS/MS	By matching	By matching	By matching	By matching	By matching
CON__P35908;sp|Q8HZR5|K2C7_POTTR;CON__Q6NXH9;sp|Q7RTS7|K2C74_HUMAN;CON__Q7RTS7;sp|Q86Y46|K2C73_HUMAN;CON__Q32MB2;CON__Q9R0H5;sp|P12036|NFH_HUMAN;sp|P16884|NFH_RAT;CON__REFSEQ:XP_932229;sp|Q3SY84|K2C71_HUMAN;CON__Q3SY84	CON__P35908	57;4;4;3;3;3;3;2;2;2;1;1;1	42;0;0;0;0;0;0;0;0;0;0;0;0	1;0;0;0;0;0;0;0;0;0;0;0;0	>P35908 SWISS-PROT:P35908 Tax_Id=9606 Gene_Symbol=KRT2 Keratin, type II cytoskeletal 2 epidermal	13	57	42	1	48	56	51	47	43	39	48	54	35	42	36	34	31	29	35	40	1	1	1	1	1	1	1	1	87.6	74.7	5.6	65.865	645	645;483;539;529;529;540;540;524;1026;1072;345;523;523	0	323.31	By MS/MS	By MS/MS	By MS/MS	By MS/MS	By MS/MS	By MS/MS	By MS/MS	By MS/MS
sp|Q04695|K1C17_HUMAN;CON__Q04695;sp|A5A6M0|K1C17_PANTR;CON__P19001;sp|P35900|K1C20_HUMAN;CON__P35900;CON__Q9D312;sp|Q8N1A0|KT222_HUMAN;CON__Q8N1A0	sp|Q04695|K1C17_HUMAN;CON__Q04695;sp|A5A6M0|K1C17_PANTR	43;43;35;7;4;4;4;1;1	25;25;22;1;0;0;0;0;0	13;13;11;1;0;0;0;0;0	>sp|Q04695|K1C17_HUMAN Keratin, type I cytoskeletal 17 OS=Homo sapiens GN=KRT17 PE=1 SV=2;>Q04695 SWISS-PROT:Q04695 Tax_Id=9606 Gene_Symbol=KRT17 Keratin, type I cytoskeletal 17;>sp|A5A6M0|K1C17_PANTR Keratin, type I cytoskeletal 17 OS=Pan troglodytes GN=K	9	43	25	13	18	30	43	17	16	9	14	19	7	17	25	8	6	3	5	6	3	9	13	4	4	2	4	4	80.1	65.7	43.8	48.105	432	432;432;432;403;424;424;431;295;295	0	323.31	By matching	By MS/MS	By MS/MS	By MS/MS	By MS/MS	By matching	By MS/MS	By MS/MS
CON__Q05B55	CON__Q05B55	19	18	18	>Q05B55 TREMBL:Q05B55 (Bos taurus) Similar to Ig kappa chain C region	1	19	18	18	1	19	17	1	19	19	19	18	0	18	16	0	18	18	18	17	0	18	16	0	18	18	18	17	53.3	53.3	53.3	26.59	240	240	0	323.31	By matching	By MS/MS	By MS/MS	By matching	By MS/MS	By MS/MS	By MS/MS	By MS/MS
CON__Q1RMN8	CON__Q1RMN8	16	16	16	>Q1RMN8 TREMBL:Q1RMN8 (Bos taurus) Similar to Immunoglobulin lambda-like polypeptide 1	1	16	16	16	0	15	15	0	15	14	14	15	0	15	15	0	15	14	14	15	0	15	15	0	15	14	14	15	49.6	49.6	49.6	24.536	234	234	0	323.31	By matching	By MS/MS	By MS/MS	By matching	By MS/MS	By MS/MS	By MS/MS	By MS/MS
CON__Q2UVX4	CON__Q2UVX4	1	1	1	>Q2UVX4 SWISS-PROT:Q2UVX4 (Bos taurus) Complement C3 precursor	1	1	1	1	1	0	0	1	0	0	0	0	1	0	0	1	0	0	0	0	1	0	0	1	0	0	0	0	1	1	1	187.37	1662	1662	0.002381	7.151	By MS/MS	By matching	By matching	By MS/MS	By matching	By matching	By matching	By matching
CON__Q9Z2K1;CON__Q3ZAW8	CON__Q9Z2K1;CON__Q3ZAW8	19;19	1;1	1;1	>Q9Z2K1 SWISS-PROT:Q9Z2K1 Tax_Id=10090 Gene_Symbol=Krt16 Keratin, type I cytoskeletal 16;>Q3ZAW8 TREMBL:Q3ZAW8;Q9EQD6;Q9EQD7 Tax_Id=10090 Gene_Symbol=Krt16 Keratin intermediate filament 16a	2	19	1	1	7	13	19	6	10	3	8	12	0	0	1	0	0	0	0	0	0	0	1	0	0	0	0	0	28.8	4.5	4.5	51.606	469	469;474	1	-2	By matching	By matching	By MS/MS	By matching	By matching	By matching	By matching	By matching
sp|Q5D862|FILA2_HUMAN;CON__Q5D862	sp|Q5D862|FILA2_HUMAN;CON__Q5D862	7;7	7;7	7;7	>sp|Q5D862|FILA2_HUMAN Filaggrin-2 OS=Homo sapiens GN=FLG2 PE=1 SV=1;>Q5D862 SWISS-PROT:Q5D862 Tax_Id=9606 Gene_Symbol=FLG2 Filaggrin-2	2	7	7	7	1	4	7	1	3	0	2	2	1	4	7	1	3	0	2	2	1	4	7	1	3	0	2	2	6.4	6.4	6.4	248.07	2391	2391;2391	0	82.023	By MS/MS	By MS/MS	By MS/MS	By matching	By matching	By matching	By MS/MS	By matching
CON__Q6IME9	CON__Q6IME9	3	1	1	>Q6IME9 TREMBL:Q6IME9 Tax_Id=10090 Gene_Symbol=Krt72 Type-II keratin Kb35	1	3	1	1	2	1	2	1	1	0	1	1	1	0	0	0	0	0	0	0	1	0	0	0	0	0	0	0	7.5	3.3	3.3	56.75	520	520	1	-2	By MS/MS	By matching	By matching	By matching	By matching	By matching	By matching	By matching
sp|Q6KB66|K2C80_HUMAN;CON__Q6KB66-1;CON__Q0VBK2	sp|Q6KB66|K2C80_HUMAN;CON__Q6KB66-1	3;3;1	3;3;1	3;3;1	>sp|Q6KB66|K2C80_HUMAN Keratin, type II cytoskeletal 80 OS=Homo sapiens GN=KRT80 PE=1 SV=2;>Q6KB66-1 SWISS-PROT:Q6KB66-1 Tax_Id=9606 Gene_Symbol=KRT80 Isoform 1 of Keratin, type II cytoskeletal 80	3	3	3	3	1	2	3	0	2	1	2	2	1	2	3	0	2	1	2	2	1	2	3	0	2	1	2	2	9.7	9.7	9.7	50.525	452	452;452;452	0	27.816	By matching	By MS/MS	By MS/MS	By matching	By matching	By matching	By MS/MS	By matching
sp|Q8N1N4|K2C78_HUMAN;CON__Q8N1N4-2;CON__Q7RTT2	sp|Q8N1N4|K2C78_HUMAN;CON__Q8N1N4-2;CON__Q7RTT2	7;7;7	4;4;4	4;4;4	>sp|Q8N1N4|K2C78_HUMAN Keratin, type II cytoskeletal 78 OS=Homo sapiens GN=KRT78 PE=2 SV=2;>Q8N1N4-2 SWISS-PROT:Q8N1N4-2 Tax_Id=9606 Gene_Symbol=KRT78 Isoform 2 of Keratin, type II cytoskeletal 78;>Q7RTT2 TREMBL:Q7RTT2 Tax_Id=9606 Gene_Symbol=KRT78 Keratin	3	7	4	4	3	4	7	5	4	2	5	3	1	2	4	3	3	1	3	2	1	2	4	3	3	1	3	2	13.1	9.2	9.2	56.865	520	520;521;521	0	41.751	By matching	By MS/MS	By MS/MS	By MS/MS	By matching	By matching	By MS/MS	By MS/MS
sp|Q86YZ3|HORN_HUMAN;CON__Q86YZ3	sp|Q86YZ3|HORN_HUMAN;CON__Q86YZ3	4;4	4;4	4;4	>sp|Q86YZ3|HORN_HUMAN Hornerin OS=Homo sapiens GN=HRNR PE=1 SV=2;>Q86YZ3 SWISS-PROT:Q86YZ3 Tax_Id=9606 Gene_Symbol=HRNR Hornerin	2	4	4	4	3	3	4	4	3	2	0	4	3	3	4	4	3	2	0	4	3	3	4	4	3	2	0	4	2.9	2.9	2.9	282.39	2850	2850;2850	0	53.142	By MS/MS	By MS/MS	By MS/MS	By MS/MS	By MS/MS	By matching	By matching	By matching
REV__sp|P09848|LPH_HUMAN	REV__sp|P09848|LPH_HUMAN	1	1	1	>sp|P09848|LPH_HUMAN Lactase-phlorizin hydrolase OS=Homo sapiens GN=LCT PE=1 SV=3	1	1	1	1	1	0	0	1	0	0	0	0	1	0	0	1	0	0	0	0	1	0	0	1	0	0	0	0	0	0	0	218.58	1927	1927	0.0065646	6.5014	By MS/MS	By matching	By matching	By matching	By matching	By matching	By matching	By matching
REV__sp|Q23976|KU70_DROME	REV__sp|Q23976|KU70_DROME	1	1	1	>sp|Q23976|KU70_DROME ATP-dependent DNA helicase 2 subunit 1 OS=Drosophila melanogaster GN=Irbp PE=2 SV=3	1	1	1	1	0	0	0	1	0	0	0	0	0	0	0	1	0	0	0	0	0	0	0	1	0	0	0	0	0	0	0	72.534	631	631	0.0044248	6.5586	By matching	By matching	By matching	By MS/MS	By matching	By matching	By matching	By matching
REV__sp|Q80X19|COEA1_MOUSE	REV__sp|Q80X19|COEA1_MOUSE	1	1	1	>sp|Q80X19|COEA1_MOUSE Collagen alpha-1(XIV) chain OS=Mus musculus GN=Col14a1 PE=1 SV=2	1	1	1	1	1	0	0	1	0	0	0	0	1	0	0	1	0	0	0	0	1	0	0	1	0	0	0	0	0	0	0	193.01	1797	1797	0.0087527	6.4836	By MS/MS	By matching	By matching	By MS/MS	By matching	By matching	By matching	By matching
REV__sp|Q9UBF8|PI4KB_HUMAN	REV__sp|Q9UBF8|PI4KB_HUMAN	2	2	2	>sp|Q9UBF8|PI4KB_HUMAN Phosphatidylinositol 4-kinase beta OS=Homo sapiens GN=PI4KB PE=1 SV=1	1	2	2	2	2	1	2	1	1	1	2	1	2	1	2	1	1	1	2	1	2	1	2	1	1	1	2	1	0	0	0	91.378	816	816	0.00271	10.874	By matching	By matching	By MS/MS	By matching	By matching	By MS/MS	By MS/MS	By matching
sp|A2NJV5|KV229_HUMAN;sp|A0A0A0MRZ7|KVD26_HUMAN;sp|A0A075B6S2|KVD29_HUMAN;sp|P06310|KV230_HUMAN;sp|P01615|KVD28_HUMAN;sp|A0A075B6S6|KVD30_HUMAN;sp|A0A075B6P5|KV228_HUMAN;sp|P01614|KVD40_HUMAN;sp|A0A087WW87|KV240_HUMAN	sp|A2NJV5|KV229_HUMAN;sp|A0A0A0MRZ7|KVD26_HUMAN;sp|A0A075B6S2|KVD29_HUMAN;sp|P06310|KV230_HUMAN;sp|P01615|KVD28_HUMAN;sp|A0A075B6S6|KVD30_HUMAN;sp|A0A075B6P5|KV228_HUMAN;sp|P01614|KVD40_HUMAN;sp|A0A087WW87|KV240_HUMAN	4;4;4;2;2;2;2;2;2	4;4;4;2;2;2;2;2;2	4;4;4;2;2;2;2;2;2	>sp|A2NJV5|KV229_HUMAN Immunoglobulin kappa variable 2-29 OS=Homo sapiens GN=IGKV2-29 PE=3 SV=2;>sp|A0A0A0MRZ7|KVD26_HUMAN Immunoglobulin kappa variable 2D-26 OS=Homo sapiens GN=IGKV2D-26 PE=3 SV=1;>sp|A0A075B6S2|KVD29_HUMAN Immunoglobulin kappa variable 2	9	4	4	4	4	0	1	4	0	0	0	0	4	0	1	4	0	0	0	0	4	0	1	4	0	0	0	0	19.2	19.2	19.2	13.085	120	120;120;120;120;120;120;120;121;121	0	190.09	By MS/MS	By matching	By matching	By MS/MS	By matching	By matching	By matching	By matching
sp|A0A0A0MS14|HV145_HUMAN	sp|A0A0A0MS14|HV145_HUMAN	1	1	1	>sp|A0A0A0MS14|HV145_HUMAN Immunoglobulin heavy variable 1-45 OS=Homo sapiens GN=IGHV1-45 PE=3 SV=1	1	1	1	1	1	0	0	1	0	0	0	0	1	0	0	1	0	0	0	0	1	0	0	1	0	0	0	0	9.4	9.4	9.4	13.508	117	117	0	120.5	By MS/MS	By matching	By matching	By MS/MS	By matching	By matching	By matching	By matching
sp|A0A0B4J1Y9|HV372_HUMAN;sp|A0A0B4J1V6|HV373_HUMAN;sp|A0A0B4J1V0|HV315_HUMAN;sp|A0A0A0MS15|HV349_HUMAN	sp|A0A0B4J1Y9|HV372_HUMAN;sp|A0A0B4J1V6|HV373_HUMAN;sp|A0A0B4J1V0|HV315_HUMAN;sp|A0A0A0MS15|HV349_HUMAN	1;1;1;1	1;1;1;1	1;1;1;1	>sp|A0A0B4J1Y9|HV372_HUMAN Immunoglobulin heavy variable 3-72 OS=Homo sapiens GN=IGHV3-72 PE=3 SV=1;>sp|A0A0B4J1V6|HV373_HUMAN Immunoglobulin heavy variable 3-73 OS=Homo sapiens GN=IGHV3-73 PE=3 SV=1;>sp|A0A0B4J1V0|HV315_HUMAN Immunoglobulin heavy variable	4	1	1	1	1	0	0	1	0	0	0	0	1	0	0	1	0	0	0	0	1	0	0	1	0	0	0	0	7.6	7.6	7.6	13.203	119	119;119;119;119	0.0024631	7.7292	By MS/MS	By matching	By matching	By MS/MS	By matching	By matching	By matching	By matching
sp|A0A0B4J1X5|HV374_HUMAN;sp|P01767|HV353_HUMAN;sp|A0A0C4DH42|HV366_HUMAN;sp|P01780|HV307_HUMAN;sp|P01763|HV348_HUMAN;sp|P01762|HV311_HUMAN;sp|A0A0C4DH32|HV320_HUMAN;sp|A0A0B4J1V1|HV321_HUMAN;sp|P0DP02|HVC33_HUMAN;sp|P01782|HV309_HUMAN	sp|A0A0B4J1X5|HV374_HUMAN	3;1;1;1;1;1;1;1;1;1	3;1;1;1;1;1;1;1;1;1	2;0;0;1;1;1;1;1;0;1	>sp|A0A0B4J1X5|HV374_HUMAN Immunoglobulin heavy variable 3-74 OS=Homo sapiens GN=IGHV3-74 PE=3 SV=1	10	3	3	2	3	0	0	2	0	0	0	0	3	0	0	2	0	0	0	0	2	0	0	1	0	0	0	0	17.1	17.1	17.1	12.839	117	117;116;116;117;117;117;117;117;117;118	0	47.365	By MS/MS	By matching	By matching	By MS/MS	By matching	By matching	By matching	By matching
sp|P01624|KV315_HUMAN;sp|A0A0C4DH55|KVD07_HUMAN	sp|P01624|KV315_HUMAN;sp|A0A0C4DH55|KVD07_HUMAN	1;1	1;1	1;1	>sp|P01624|KV315_HUMAN Immunoglobulin kappa variable 3-15 OS=Homo sapiens GN=IGKV3-15 PE=1 SV=2;>sp|A0A0C4DH55|KVD07_HUMAN Immunoglobulin kappa variable 3D-7 OS=Homo sapiens GN=IGKV3D-7 PE=3 SV=5	2	1	1	1	1	1	1	1	1	1	1	1	1	1	1	1	1	1	1	1	1	1	1	1	1	1	1	1	7.8	7.8	7.8	12.496	115	115;119	0.0024814	7.7643	By MS/MS	By matching	By matching	By MS/MS	By matching	By MS/MS	By matching	By matching
sp|Q05794|POLG_HAVHA;sp|Q5Y944|POLG_HAVCF;sp|Q8V0N6|POLG_HAV88;sp|Q67825|POLG_HAVGB;sp|P13901|POLG_HAVMB;sp|P08617|POLG_HAVHM;sp|P06441|POLG_HAVLA;sp|A3FMB2|POLG_HAVH2;sp|P14553|POLG_HAVS2	sp|Q05794|POLG_HAVHA;sp|Q5Y944|POLG_HAVCF;sp|Q8V0N6|POLG_HAV88;sp|Q67825|POLG_HAVGB;sp|P13901|POLG_HAVMB;sp|P08617|POLG_HAVHM;sp|P06441|POLG_HAVLA;sp|A3FMB2|POLG_HAVH2;sp|P14553|POLG_HAVS2	1;1;1;1;1;1;1;1;1	1;1;1;1;1;1;1;1;1	1;1;1;1;1;1;1;1;1	>sp|Q05794|POLG_HAVHA Genome polyprotein (Fragments) OS=Human hepatitis A virus genotype IA (isolate HAS-15) PE=3 SV=2;>sp|Q5Y944|POLG_HAVCF Genome polyprotein OS=Human hepatitis A virus genotype IIA (isolate CF-53) PE=3 SV=1;>sp|Q8V0N6|POLG_HAV88 Genome p	9	1	1	1	0	1	1	0	1	1	1	1	0	1	1	0	1	1	1	1	0	1	1	0	1	1	1	1	0.5	0.5	0.5	231.97	2052	2052;2225;2227;2227;2227;2227;2227;2227;2230	1	-2	By matching	By MS/MS	By matching	By matching	By matching	By matching	By matching	By matching
sp|A5A6H4|ROA1_PANTR;sp|P09651|ROA1_HUMAN	sp|A5A6H4|ROA1_PANTR;sp|P09651|ROA1_HUMAN	4;4	4;4	4;4	>sp|A5A6H4|ROA1_PANTR Heterogeneous nuclear ribonucleoprotein A1 OS=Pan troglodytes GN=HNRNPA1 PE=2 SV=1;>sp|P09651|ROA1_HUMAN Heterogeneous nuclear ribonucleoprotein A1 OS=Homo sapiens GN=HNRNPA1 PE=1 SV=5	2	4	4	4	3	3	4	3	4	4	4	4	3	3	4	3	4	4	4	4	3	3	4	3	4	4	4	4	19.7	19.7	19.7	34.196	320	320;372	0	76.215	By MS/MS	By MS/MS	By MS/MS	By MS/MS	By MS/MS	By MS/MS	By MS/MS	By MS/MS
sp|P25705|ATPA_HUMAN;sp|A5A6H5|ATPA_PANTR;sp|Q180W8|ATPA_PEPD6;sp|Q8E074|ATPA_STRA5;sp|Q1JHN7|ATPA_STRPD;sp|C0MH19|ATPA_STRS7;sp|C0M718|ATPA_STRE4;sp|B9KES1|ATPA_CAMLR;sp|A7H1H9|ATPA_CAMJD;sp|Q4L7Y6|ATPA_STAHJ;sp|Q1JMJ1|ATPA_STRPC;sp|Q1JCL5|ATPA_STRPB;sp|Q1J7G1|ATPA_STRPF;sp|B9E8E8|ATPA_MACCJ;sp|A7ZC35|ATPA_CAMC1;sp|A7I175|ATPA_CAMHC;sp|A7H019|ATPA_CAMC5;sp|B4RD45|ATPA_PHEZH;sp|Q6G1W7|ATPA_BARHE;…	sp|P25705|ATPA_HUMAN;sp|A5A6H5|ATPA_PANTR	20;20;3;3;3;3;3;3;3;3;3;3;3;3;3;3;3;3;2;2;2;2;2;2;2;2;1;1;1;1	20;20;3;3;3;3;3;3;3;3;3;3;3;3;3;3;3;3;2;2;2;2;2;2;2;2;1;1;1;1	19;19;2;2;2;2;2;2;2;2;2;2;2;2;2;2;2;2;2;2;2;2;2;2;2;2;0;0;0;0	>sp|P25705|ATPA_HUMAN ATP synthase subunit alpha, mitochondrial OS=Homo sapiens GN=ATP5A1 PE=1 SV=1;>sp|A5A6H5|ATPA_PANTR ATP synthase subunit alpha, mitochondrial OS=Pan troglodytes GN=ATP5A1 PE=2 SV=1	30	20	20	19	15	14	14	15	16	16	17	16	15	14	14	15	16	16	17	16	14	13	13	14	15	15	16	15	37.1	37.1	35.1	59.75	553	553;553;500;501;501;501;501;501;501;502;502;502;502;503;505;505;505;510;511;511;511;513;542;543;545;545;509;513;525;527	0	283.87	By MS/MS	By MS/MS	By MS/MS	By MS/MS	By MS/MS	By MS/MS	By MS/MS	By MS/MS
sp|P11310|ACADM_HUMAN;sp|A5A6I0|ACADM_PANTR	sp|P11310|ACADM_HUMAN;sp|A5A6I0|ACADM_PANTR	1;1	1;1	1;1	>sp|P11310|ACADM_HUMAN Medium-chain specific acyl-CoA dehydrogenase, mitochondrial OS=Homo sapiens GN=ACADM PE=1 SV=1;>sp|A5A6I0|ACADM_PANTR Medium-chain specific acyl-CoA dehydrogenase, mitochondrial OS=Pan troglodytes GN=ACADM PE=2 SV=1	2	1	1	1	1	1	0	1	1	1	0	0	1	1	0	1	1	1	0	0	1	1	0	1	1	1	0	0	7.4	7.4	7.4	46.588	421	421;421	0.0024331	7.5334	By MS/MS	By matching	By matching	By matching	By matching	By matching	By matching	By matching
sp|P02787|TRFE_HUMAN;sp|A5A6I6|TRFE_PANTR	sp|P02787|TRFE_HUMAN;sp|A5A6I6|TRFE_PANTR	2;2	2;2	2;2	>sp|P02787|TRFE_HUMAN Serotransferrin OS=Homo sapiens GN=TF PE=1 SV=3;>sp|A5A6I6|TRFE_PANTR Serotransferrin OS=Pan troglodytes GN=TF PE=2 SV=1	2	2	2	2	0	0	2	0	0	0	0	0	0	0	2	0	0	0	0	0	0	0	2	0	0	0	0	0	5.2	5.2	5.2	77.063	698	698;698	0	13.769	By matching	By matching	By MS/MS	By matching	By matching	By matching	By matching	By matching
sp|P17844|DDX5_HUMAN;sp|A5A6J2|DDX5_PANTR	sp|P17844|DDX5_HUMAN;sp|A5A6J2|DDX5_PANTR	2;2	2;2	2;2	>sp|P17844|DDX5_HUMAN Probable ATP-dependent RNA helicase DDX5 OS=Homo sapiens GN=DDX5 PE=1 SV=1;>sp|A5A6J2|DDX5_PANTR Probable ATP-dependent RNA helicase DDX5 OS=Pan troglodytes GN=DDX5 PE=2 SV=1	2	2	2	2	0	1	1	2	2	2	1	1	0	1	1	2	2	2	1	1	0	1	1	2	2	2	1	1	5.9	5.9	5.9	69.147	614	614;614	0	14.407	By matching	By matching	By MS/MS	By MS/MS	By MS/MS	By matching	By matching	By matching
sp|P00558|PGK1_HUMAN;sp|A5A6K4|PGK1_PANTR;sp|P07205|PGK2_HUMAN;sp|P09041|PGK2_MOUSE	sp|P00558|PGK1_HUMAN;sp|A5A6K4|PGK1_PANTR	12;12;2;1	12;12;2;1	12;12;2;1	>sp|P00558|PGK1_HUMAN Phosphoglycerate kinase 1 OS=Homo sapiens GN=PGK1 PE=1 SV=3;>sp|A5A6K4|PGK1_PANTR Phosphoglycerate kinase 1 OS=Pan troglodytes GN=PGK1 PE=2 SV=1	4	12	12	12	8	10	12	6	9	10	9	8	8	10	12	6	9	10	9	8	8	10	12	6	9	10	9	8	43.9	43.9	43.9	44.614	417	417;417;417;417	0	118.31	By MS/MS	By MS/MS	By MS/MS	By MS/MS	By MS/MS	By MS/MS	By MS/MS	By MS/MS
sp|P29804|ODPA_PIG;sp|P08559|ODPA_HUMAN;sp|A5A6L0|ODPA_PANTR;sp|P29803|ODPAT_HUMAN	sp|P29804|ODPA_PIG;sp|P08559|ODPA_HUMAN;sp|A5A6L0|ODPA_PANTR	3;3;3;1	3;3;3;1	3;3;3;1	>sp|P29804|ODPA_PIG Pyruvate dehydrogenase E1 component subunit alpha, somatic form, mitochondrial (Fragment) OS=Sus scrofa GN=PDHA1 PE=1 SV=1;>sp|P08559|ODPA_HUMAN Pyruvate dehydrogenase E1 component subunit alpha, somatic form, mitochondrial OS=Homo sapi	4	3	3	3	2	2	2	0	2	3	1	3	2	2	2	0	2	3	1	3	2	2	2	0	2	3	1	3	7.2	7.2	7.2	43.121	389	389;390;390;388	0	17.734	By MS/MS	By MS/MS	By MS/MS	By matching	By matching	By matching	By matching	By matching
sp|P07195|LDHB_HUMAN;sp|A5A6N7|LDHB_PANTR	sp|P07195|LDHB_HUMAN;sp|A5A6N7|LDHB_PANTR	3;3	2;2	2;2	>sp|P07195|LDHB_HUMAN L-lactate dehydrogenase B chain OS=Homo sapiens GN=LDHB PE=1 SV=2;>sp|A5A6N7|LDHB_PANTR L-lactate dehydrogenase B chain OS=Pan troglodytes GN=LDHB PE=2 SV=1	2	3	2	2	1	3	3	1	3	3	3	3	1	2	2	1	2	2	2	2	1	2	2	1	2	2	2	2	10.8	7.2	7.2	36.638	334	334;334	0	13.408	By matching	By MS/MS	By MS/MS	By matching	By matching	By MS/MS	By MS/MS	By matching
sp|O43175|SERA_HUMAN;sp|A5A6P1|SERA_PANTR	sp|O43175|SERA_HUMAN;sp|A5A6P1|SERA_PANTR	7;7	7;7	7;7	>sp|O43175|SERA_HUMAN D-3-phosphoglycerate dehydrogenase OS=Homo sapiens GN=PHGDH PE=1 SV=4;>sp|A5A6P1|SERA_PANTR D-3-phosphoglycerate dehydrogenase OS=Pan troglodytes GN=PHGDH PE=2 SV=1	2	7	7	7	0	0	1	5	6	6	5	6	0	0	1	5	6	6	5	6	0	0	1	5	6	6	5	6	22	22	22	56.65	533	533;533	0	54.516	By matching	By matching	By matching	By MS/MS	By MS/MS	By MS/MS	By MS/MS	By MS/MS
sp|A6L4P0|FTHS_BACV8	sp|A6L4P0|FTHS_BACV8	1	1	1	>sp|A6L4P0|FTHS_BACV8 Formate--tetrahydrofolate ligase OS=Bacteroides vulgatus (strain ATCC 8482 / DSM 1447 / JCM 5826 / NBRC 14291 / NCTC 11154) GN=fhs PE=3 SV=1	1	1	1	1	0	0	1	0	0	0	0	0	0	0	1	0	0	0	0	0	0	0	1	0	0	0	0	0	5	5	5	60.524	555	555	0.0025381	8.3321	By matching	By matching	By MS/MS	By matching	By matching	By matching	By matching	By matching
sp|Q9UFD9|RIM3A_HUMAN;sp|A6NNM3|RIM3B_HUMAN;sp|A6NJZ7|RIM3C_HUMAN	sp|Q9UFD9|RIM3A_HUMAN;sp|A6NNM3|RIM3B_HUMAN;sp|A6NJZ7|RIM3C_HUMAN	1;1;1	1;1;1	1;1;1	>sp|Q9UFD9|RIM3A_HUMAN RIMS-binding protein 3A OS=Homo sapiens GN=RIMBP3 PE=1 SV=4;>sp|A6NNM3|RIM3B_HUMAN RIMS-binding protein 3B OS=Homo sapiens GN=RIMBP3B PE=3 SV=3;>sp|A6NJZ7|RIM3C_HUMAN RIMS-binding protein 3C OS=Homo sapiens GN=RIMBP3C PE=1 SV=3	3	1	1	1	0	0	1	0	0	0	0	0	0	0	1	0	0	0	0	0	0	0	1	0	0	0	0	0	0.5	0.5	0.5	180.72	1639	1639;1639;1639	0.0023529	7.0889	By matching	By matching	By MS/MS	By matching	By matching	By matching	By matching	By matching
sp|B9KCH0|DNAK_CAMLR;sp|A7ZEB5|DNAK_CAMC1;sp|A7GXU4|DNAK_CAMC5;sp|Q6G554|DNAK_BARHE;sp|Q6G1F9|DNAK_BARQU;sp|A7I2D4|DNAK_CAMHC	sp|B9KCH0|DNAK_CAMLR;sp|A7ZEB5|DNAK_CAMC1;sp|A7GXU4|DNAK_CAMC5;sp|Q6G554|DNAK_BARHE;sp|Q6G1F9|DNAK_BARQU;sp|A7I2D4|DNAK_CAMHC	1;1;1;1;1;1	1;1;1;1;1;1	1;1;1;1;1;1	>sp|B9KCH0|DNAK_CAMLR Chaperone protein DnaK OS=Campylobacter lari (strain RM2100 / D67 / ATCC BAA-1060) GN=dnaK PE=3 SV=1;>sp|A7ZEB5|DNAK_CAMC1 Chaperone protein DnaK OS=Campylobacter concisus (strain 13826) GN=dnaK PE=3 SV=1;>sp|A7GXU4|DNAK_CAMC5 Chapero	6	1	1	1	1	1	1	1	1	1	1	0	1	1	1	1	1	1	1	0	1	1	1	1	1	1	1	0	2.7	2.7	2.7	67.388	622	622;623;625;630;630;634	0.0025253	8.0536	By matching	By MS/MS	By matching	By matching	By MS/MS	By MS/MS	By MS/MS	By matching
sp|A9YTQ3|AHRR_HUMAN	sp|A9YTQ3|AHRR_HUMAN	1	1	1	>sp|A9YTQ3|AHRR_HUMAN Aryl hydrocarbon receptor repressor OS=Homo sapiens GN=AHRR PE=1 SV=3	1	1	1	1	1	1	1	1	1	1	1	1	1	1	1	1	1	1	1	1	1	1	1	1	1	1	1	1	1.4	1.4	1.4	76.264	701	701	1	-2	By matching	By MS/MS	By matching	By matching	By matching	By matching	By matching	By matching
sp|B9A064|IGLL5_HUMAN;sp|P0DOX8|IGL1_HUMAN;sp|P0DOY2|IGLC2_HUMAN;sp|P0CG04|IGLC1_HUMAN;sp|P0CF74|IGLC6_HUMAN;sp|A0M8Q6|IGLC7_HUMAN	sp|B9A064|IGLL5_HUMAN;sp|P0DOX8|IGL1_HUMAN;sp|P0DOY2|IGLC2_HUMAN;sp|P0CG04|IGLC1_HUMAN;sp|P0CF74|IGLC6_HUMAN	5;5;4;4;3;1	5;5;4;4;3;1	2;2;1;1;1;0	>sp|B9A064|IGLL5_HUMAN Immunoglobulin lambda-like polypeptide 5 OS=Homo sapiens GN=IGLL5 PE=2 SV=2;>sp|P0DOX8|IGL1_HUMAN Immunoglobulin lambda-1 light chain OS=Homo sapiens PE=1 SV=1;>sp|P0DOY2|IGLC2_HUMAN Immunoglobulin lambda constant 2 OS=Homo sapiens G	6	5	5	2	3	5	5	0	0	1	1	0	3	5	5	0	0	1	1	0	1	2	2	0	0	1	1	0	25.2	25.2	12.1	23.063	214	214;216;106;106;106;106	0	111.83	By MS/MS	By matching	By MS/MS	By matching	By matching	By MS/MS	By matching	By matching
sp|O00148|DX39A_HUMAN;sp|Q9Z1N5|DX39B_MOUSE;sp|Q13838|DX39B_HUMAN;sp|P60024|DX39B_PANTR	sp|O00148|DX39A_HUMAN;sp|Q9Z1N5|DX39B_MOUSE;sp|Q13838|DX39B_HUMAN;sp|P60024|DX39B_PANTR	1;1;1;1	1;1;1;1	1;1;1;1	>sp|O00148|DX39A_HUMAN ATP-dependent RNA helicase DDX39A OS=Homo sapiens GN=DDX39A PE=1 SV=2;>sp|Q9Z1N5|DX39B_MOUSE Spliceosome RNA helicase Ddx39b OS=Mus musculus GN=Ddx39b PE=1 SV=1;>sp|Q13838|DX39B_HUMAN Spliceosome RNA helicase DDX39B OS=Homo sapiens G	4	1	1	1	0	1	1	0	1	1	1	1	0	1	1	0	1	1	1	1	0	1	1	0	1	1	1	1	2.3	2.3	2.3	49.129	427	427;428;428;428	0.0024096	7.3298	By matching	By matching	By MS/MS	By matching	By MS/MS	By MS/MS	By MS/MS	By matching
sp|O00182|LEG9_HUMAN;sp|Q6DKI2|LEG9C_HUMAN;sp|Q3B8N2|LEG9B_HUMAN	sp|O00182|LEG9_HUMAN;sp|Q6DKI2|LEG9C_HUMAN;sp|Q3B8N2|LEG9B_HUMAN	2;1;1	2;1;1	2;1;1	>sp|O00182|LEG9_HUMAN Galectin-9 OS=Homo sapiens GN=LGALS9 PE=1 SV=2;>sp|Q6DKI2|LEG9C_HUMAN Galectin-9C OS=Homo sapiens GN=LGALS9C PE=1 SV=2;>sp|Q3B8N2|LEG9B_HUMAN Galectin-9B OS=Homo sapiens GN=LGALS9B PE=1 SV=3	3	2	2	2	0	0	0	1	2	2	2	2	0	0	0	1	2	2	2	2	0	0	0	1	2	2	2	2	5.9	5.9	5.9	39.518	355	355;356;356	0	13.088	By matching	By matching	By matching	By matching	By MS/MS	By MS/MS	By MS/MS	By MS/MS
sp|O00483|NDUA4_HUMAN	sp|O00483|NDUA4_HUMAN	1	1	1	>sp|O00483|NDUA4_HUMAN Cytochrome c oxidase subunit NDUFA4 OS=Homo sapiens GN=NDUFA4 PE=1 SV=1	1	1	1	1	0	1	1	0	0	0	1	0	0	1	1	0	0	0	1	0	0	1	1	0	0	0	1	0	12.3	12.3	12.3	9.3697	81	81	0.0022624	6.77	By matching	By MS/MS	By MS/MS	By matching	By matching	By matching	By matching	By matching
sp|Q62095|DDX3Y_MOUSE;sp|Q62167|DDX3X_MOUSE;sp|O00571|DDX3X_HUMAN;sp|O15523|DDX3Y_HUMAN	sp|Q62095|DDX3Y_MOUSE;sp|Q62167|DDX3X_MOUSE;sp|O00571|DDX3X_HUMAN;sp|O15523|DDX3Y_HUMAN	2;2;2;1	2;2;2;1	2;2;2;1	>sp|Q62095|DDX3Y_MOUSE ATP-dependent RNA helicase DDX3Y OS=Mus musculus GN=Ddx3y PE=1 SV=2;>sp|Q62167|DDX3X_MOUSE ATP-dependent RNA helicase DDX3X OS=Mus musculus GN=Ddx3x PE=1 SV=3;>sp|O00571|DDX3X_HUMAN ATP-dependent RNA helicase DDX3X OS=Homo sapiens GN	4	2	2	2	1	1	2	1	0	2	2	2	1	1	2	1	0	2	2	2	1	1	2	1	0	2	2	2	3.6	3.6	3.6	73.427	658	658;662;662;660	0	12.848	By matching	By matching	By MS/MS	By matching	By matching	By MS/MS	By matching	By matching
sp|O08807|PRDX4_MOUSE	sp|O08807|PRDX4_MOUSE	1	1	1	>sp|O08807|PRDX4_MOUSE Peroxiredoxin-4 OS=Mus musculus GN=Prdx4 PE=1 SV=1	1	1	1	1	0	1	0	1	1	0	1	1	0	1	0	1	1	0	1	1	0	1	0	1	1	0	1	1	8.4	8.4	8.4	31.052	274	274	0.0026525	9.6642	By matching	By MS/MS	By matching	By MS/MS	By MS/MS	By matching	By matching	By matching
sp|Q5TA82|LCE2D_HUMAN;sp|Q5TA81|LCE2C_HUMAN;sp|O14633|LCE2B_HUMAN	sp|Q5TA82|LCE2D_HUMAN;sp|Q5TA81|LCE2C_HUMAN;sp|O14633|LCE2B_HUMAN	1;1;1	1;1;1	1;1;1	>sp|Q5TA82|LCE2D_HUMAN Late cornified envelope protein 2D OS=Homo sapiens GN=LCE2D PE=1 SV=1;>sp|Q5TA81|LCE2C_HUMAN Late cornified envelope protein 2C OS=Homo sapiens GN=LCE2C PE=1 SV=1;>sp|O14633|LCE2B_HUMAN Late cornified envelope protein 2B OS=Homo sapi	3	1	1	1	0	1	1	0	0	0	0	0	0	1	1	0	0	0	0	0	0	1	1	0	0	0	0	0	20	20	20	11.18	110	110;110;110	0	30.969	By matching	By matching	By MS/MS	By matching	By matching	By matching	By matching	By matching
sp|O14773|TPP1_HUMAN	sp|O14773|TPP1_HUMAN	1	1	1	>sp|O14773|TPP1_HUMAN Tripeptidyl-peptidase 1 OS=Homo sapiens GN=TPP1 PE=1 SV=2	1	1	1	1	0	1	1	0	1	1	1	1	0	1	1	0	1	1	1	1	0	1	1	0	1	1	1	1	2.5	2.5	2.5	61.247	563	563	0.0023585	7.095	By matching	By MS/MS	By MS/MS	By matching	By matching	By matching	By matching	By matching
sp|O14828|SCAM3_HUMAN	sp|O14828|SCAM3_HUMAN	1	1	1	>sp|O14828|SCAM3_HUMAN Secretory carrier-associated membrane protein 3 OS=Homo sapiens GN=SCAMP3 PE=1 SV=3	1	1	1	1	0	1	1	1	1	1	1	1	0	1	1	1	1	1	1	1	0	1	1	1	1	1	1	1	5.2	5.2	5.2	38.287	347	347	0	22.434	By matching	By MS/MS	By MS/MS	By matching	By MS/MS	By MS/MS	By MS/MS	By MS/MS
sp|P19105|ML12A_HUMAN;sp|O14950|ML12B_HUMAN	sp|P19105|ML12A_HUMAN;sp|O14950|ML12B_HUMAN	1;1	1;1	1;1	>sp|P19105|ML12A_HUMAN Myosin regulatory light chain 12A OS=Homo sapiens GN=MYL12A PE=1 SV=2;>sp|O14950|ML12B_HUMAN Myosin regulatory light chain 12B OS=Homo sapiens GN=MYL12B PE=1 SV=2	2	1	1	1	1	1	1	1	1	1	0	1	1	1	1	1	1	1	0	1	1	1	1	1	1	1	0	1	5.8	5.8	5.8	19.794	171	171;172	0.0023981	7.3008	By matching	By matching	By MS/MS	By matching	By matching	By matching	By matching	By matching
sp|O14979|HNRDL_HUMAN	sp|O14979|HNRDL_HUMAN	1	1	1	>sp|O14979|HNRDL_HUMAN Heterogeneous nuclear ribonucleoprotein D-like OS=Homo sapiens GN=HNRNPDL PE=1 SV=3	1	1	1	1	1	1	1	0	1	1	1	1	1	1	1	0	1	1	1	1	1	1	1	0	1	1	1	1	4	4	4	46.437	420	420	0	16.568	By matching	By MS/MS	By MS/MS	By matching	By MS/MS	By MS/MS	By matching	By MS/MS
sp|O15143|ARC1B_HUMAN	sp|O15143|ARC1B_HUMAN	7	7	7	>sp|O15143|ARC1B_HUMAN Actin-related protein 2/3 complex subunit 1B OS=Homo sapiens GN=ARPC1B PE=1 SV=3	1	7	7	7	3	5	6	0	0	1	0	0	3	5	6	0	0	1	0	0	3	5	6	0	0	1	0	0	23.9	23.9	23.9	40.949	372	372	0	141.47	By MS/MS	By MS/MS	By MS/MS	By matching	By matching	By matching	By matching	By matching
sp|O15145|ARPC3_HUMAN	sp|O15145|ARPC3_HUMAN	1	1	1	>sp|O15145|ARPC3_HUMAN Actin-related protein 2/3 complex subunit 3 OS=Homo sapiens GN=ARPC3 PE=1 SV=3	1	1	1	1	0	1	1	0	0	0	1	0	0	1	1	0	0	0	1	0	0	1	1	0	0	0	1	0	13.5	13.5	13.5	20.546	178	178	0	24.016	By matching	By MS/MS	By MS/MS	By matching	By matching	By matching	By matching	By matching
sp|Q99623|PHB2_HUMAN;sp|O35129|PHB2_MOUSE	sp|Q99623|PHB2_HUMAN;sp|O35129|PHB2_MOUSE	4;4	4;4	4;4	>sp|Q99623|PHB2_HUMAN Prohibitin-2 OS=Homo sapiens GN=PHB2 PE=1 SV=2;>sp|O35129|PHB2_MOUSE Prohibitin-2 OS=Mus musculus GN=Phb2 PE=1 SV=1	2	4	4	4	3	4	4	2	4	4	4	3	3	4	4	2	4	4	4	3	3	4	4	2	4	4	4	3	23.4	23.4	23.4	33.296	299	299;299	0	40.45	By MS/MS	By MS/MS	By MS/MS	By MS/MS	By MS/MS	By matching	By MS/MS	By matching
sp|Q63584|TMEDA_RAT;sp|O35587|TMEDA_MESAU	sp|Q63584|TMEDA_RAT;sp|O35587|TMEDA_MESAU	1;1	1;1	1;1	>sp|Q63584|TMEDA_RAT Transmembrane emp24 domain-containing protein 10 OS=Rattus norvegicus GN=Tmed10 PE=1 SV=2;>sp|O35587|TMEDA_MESAU Transmembrane protein Tmp21 OS=Mesocricetus auratus GN=TMED10 PE=1 SV=1	2	1	1	1	1	0	0	0	0	0	0	0	1	0	0	0	0	0	0	0	1	0	0	0	0	0	0	0	11.4	11.4	11.4	24.857	219	219;219	0	13.304	By MS/MS	By matching	By matching	By matching	By matching	By matching	By matching	By matching
sp|O43324|MCA3_HUMAN	sp|O43324|MCA3_HUMAN	1	1	1	>sp|O43324|MCA3_HUMAN Eukaryotic translation elongation factor 1 epsilon-1 OS=Homo sapiens GN=EEF1E1 PE=1 SV=1	1	1	1	1	0	0	1	1	0	1	1	1	0	0	1	1	0	1	1	1	0	0	1	1	0	1	1	1	6.3	6.3	6.3	19.81	174	174	0.0022523	6.705	By matching	By matching	By MS/MS	By MS/MS	By matching	By MS/MS	By MS/MS	By MS/MS
sp|Q7TMK9|HNRPQ_MOUSE;sp|O60506|HNRPQ_HUMAN;sp|O43390|HNRPR_HUMAN	sp|Q7TMK9|HNRPQ_MOUSE;sp|O60506|HNRPQ_HUMAN;sp|O43390|HNRPR_HUMAN	1;1;1	1;1;1	1;1;1	>sp|Q7TMK9|HNRPQ_MOUSE Heterogeneous nuclear ribonucleoprotein Q OS=Mus musculus GN=Syncrip PE=1 SV=2;>sp|O60506|HNRPQ_HUMAN Heterogeneous nuclear ribonucleoprotein Q OS=Homo sapiens GN=SYNCRIP PE=1 SV=2;>sp|O43390|HNRPR_HUMAN Heterogeneous nuclear ribonuc	3	1	1	1	0	1	1	1	1	1	1	1	0	1	1	1	1	1	1	1	0	1	1	1	1	1	1	1	2.1	2.1	2.1	69.632	623	623;623;633	0.002584	8.9717	By matching	By matching	By matching	By MS/MS	By MS/MS	By MS/MS	By matching	By MS/MS
sp|O43707|ACTN4_HUMAN;sp|L7UZ85|ACTN_DERFA;sp|P12814|ACTN1_HUMAN;sp|P35609|ACTN2_HUMAN	sp|O43707|ACTN4_HUMAN;sp|L7UZ85|ACTN_DERFA;sp|P12814|ACTN1_HUMAN	3;2;2;1	3;2;2;1	3;2;2;1	>sp|O43707|ACTN4_HUMAN Alpha-actinin-4 OS=Homo sapiens GN=ACTN4 PE=1 SV=2;>sp|L7UZ85|ACTN_DERFA Alpha-actinin OS=Dermatophagoides farinae PE=1 SV=1;>sp|P12814|ACTN1_HUMAN Alpha-actinin-1 OS=Homo sapiens GN=ACTN1 PE=1 SV=2	4	3	3	3	0	0	3	0	0	0	0	0	0	0	3	0	0	0	0	0	0	0	3	0	0	0	0	0	4.7	4.7	4.7	104.85	911	911;885;892;894	0	18.432	By matching	By matching	By MS/MS	By matching	By matching	By matching	By matching	By matching
sp|O60234|GMFG_HUMAN;sp|P60983|GMFB_HUMAN	sp|O60234|GMFG_HUMAN	6;1	6;1	6;1	>sp|O60234|GMFG_HUMAN Glia maturation factor gamma OS=Homo sapiens GN=GMFG PE=1 SV=1	2	6	6	6	2	4	6	0	4	2	2	3	2	4	6	0	4	2	2	3	2	4	6	0	4	2	2	3	51.4	51.4	51.4	16.801	142	142;142	0	51.783	By matching	By MS/MS	By MS/MS	By matching	By matching	By matching	By matching	By matching
sp|O60437|PEPL_HUMAN;sp|Q9R269|PEPL_MOUSE	sp|O60437|PEPL_HUMAN	3;1	3;1	3;1	>sp|O60437|PEPL_HUMAN Periplakin OS=Homo sapiens GN=PPL PE=1 SV=4	2	3	3	3	0	0	3	0	0	0	0	0	0	0	3	0	0	0	0	0	0	0	3	0	0	0	0	0	2.7	2.7	2.7	204.74	1756	1756;1755	0	17.584	By matching	By matching	By MS/MS	By matching	By matching	By matching	By matching	By matching
sp|O60512|B4GT3_HUMAN	sp|O60512|B4GT3_HUMAN	1	1	1	>sp|O60512|B4GT3_HUMAN Beta-1,4-galactosyltransferase 3 OS=Homo sapiens GN=B4GALT3 PE=1 SV=2	1	1	1	1	1	0	0	1	0	0	0	0	1	0	0	1	0	0	0	0	1	0	0	1	0	0	0	0	4.1	4.1	4.1	43.927	393	393	1	-2	By MS/MS	By matching	By matching	By MS/MS	By matching	By matching	By matching	By matching
sp|O60610|DIAP1_HUMAN	sp|O60610|DIAP1_HUMAN	1	1	1	>sp|O60610|DIAP1_HUMAN Protein diaphanous homolog 1 OS=Homo sapiens GN=DIAPH1 PE=1 SV=2	1	1	1	1	1	1	1	0	0	0	1	0	1	1	1	0	0	0	1	0	1	1	1	0	0	0	1	0	2.4	2.4	2.4	141.35	1272	1272	0.0022779	6.7993	By MS/MS	By MS/MS	By matching	By matching	By matching	By matching	By matching	By matching
sp|O60711|LPXN_HUMAN	sp|O60711|LPXN_HUMAN	1	1	1	>sp|O60711|LPXN_HUMAN Leupaxin OS=Homo sapiens GN=LPXN PE=1 SV=1	1	1	1	1	1	1	1	0	0	0	0	0	1	1	1	0	0	0	0	0	1	1	1	0	0	0	0	0	3.4	3.4	3.4	43.332	386	386	0.0022422	6.6611	By MS/MS	By MS/MS	By MS/MS	By matching	By matching	By matching	By matching	By matching
sp|O60880|SH21A_HUMAN	sp|O60880|SH21A_HUMAN	1	1	1	>sp|O60880|SH21A_HUMAN SH2 domain-containing protein 1A OS=Homo sapiens GN=SH2D1A PE=1 SV=1	1	1	1	1	1	1	1	0	1	1	1	1	1	1	1	0	1	1	1	1	1	1	1	0	1	1	1	1	10.2	10.2	10.2	14.187	128	128	0.0024691	7.7448	By MS/MS	By matching	By matching	By matching	By matching	By matching	By matching	By matching
sp|O75083|WDR1_HUMAN;sp|Q5RKI0|WDR1_RAT	sp|O75083|WDR1_HUMAN	4;1	4;1	4;1	>sp|O75083|WDR1_HUMAN WD repeat-containing protein 1 OS=Homo sapiens GN=WDR1 PE=1 SV=4	2	4	4	4	3	4	4	0	2	2	3	1	3	4	4	0	2	2	3	1	3	4	4	0	2	2	3	1	12.7	12.7	12.7	66.193	606	606;606	0	62.129	By MS/MS	By MS/MS	By MS/MS	By matching	By matching	By matching	By matching	By matching
sp|O75369|FLNB_HUMAN	sp|O75369|FLNB_HUMAN	3	2	2	>sp|O75369|FLNB_HUMAN Filamin-B OS=Homo sapiens GN=FLNB PE=1 SV=2	1	3	2	2	1	2	3	0	2	2	2	1	0	1	2	0	1	1	1	1	0	1	2	0	1	1	1	1	1.6	1.3	1.3	278.16	2602	2602	0	18.446	By matching	By matching	By MS/MS	By matching	By matching	By matching	By matching	By matching
sp|O75607|NPM3_HUMAN	sp|O75607|NPM3_HUMAN	1	1	1	>sp|O75607|NPM3_HUMAN Nucleoplasmin-3 OS=Homo sapiens GN=NPM3 PE=1 SV=3	1	1	1	1	0	1	1	1	1	1	1	1	0	1	1	1	1	1	1	1	0	1	1	1	1	1	1	1	9	9	9	19.343	178	178	0	13.367	By matching	By MS/MS	By matching	By MS/MS	By MS/MS	By matching	By MS/MS	By MS/MS
sp|O82803|SRPP_HEVBR	sp|O82803|SRPP_HEVBR	1	1	1	>sp|O82803|SRPP_HEVBR Small rubber particle protein OS=Hevea brasiliensis GN=SRPP PE=1 SV=1	1	1	1	1	0	1	0	0	0	0	1	0	0	1	0	0	0	0	1	0	0	1	0	0	0	0	1	0	4.9	4.9	4.9	22.344	204	204	0.0023474	7.0753	By matching	By MS/MS	By matching	By matching	By matching	By matching	By MS/MS	By matching
sp|O95232|LC7L3_HUMAN	sp|O95232|LC7L3_HUMAN	1	1	1	>sp|O95232|LC7L3_HUMAN Luc7-like protein 3 OS=Homo sapiens GN=LUC7L3 PE=1 SV=2	1	1	1	1	0	0	1	1	1	0	1	0	0	0	1	1	1	0	1	0	0	0	1	1	1	0	1	0	3.2	3.2	3.2	51.466	432	432	0	16.463	By matching	By matching	By MS/MS	By MS/MS	By MS/MS	By matching	By MS/MS	By matching
sp|O95571|ETHE1_HUMAN	sp|O95571|ETHE1_HUMAN	2	2	2	>sp|O95571|ETHE1_HUMAN Persulfide dioxygenase ETHE1, mitochondrial OS=Homo sapiens GN=ETHE1 PE=1 SV=2	1	2	2	2	1	1	2	0	0	0	0	0	1	1	2	0	0	0	0	0	1	1	2	0	0	0	0	0	15.7	15.7	15.7	27.873	254	254	0	14.033	By matching	By MS/MS	By MS/MS	By matching	By matching	By matching	By matching	By matching
sp|Q5R1W9|LDHA_PANTR;sp|P00338|LDHA_HUMAN;sp|P06151|LDHA_MOUSE;sp|Q6ZMR3|LDH6A_HUMAN;sp|P07864|LDHC_HUMAN	sp|Q5R1W9|LDHA_PANTR;sp|P00338|LDHA_HUMAN;sp|P06151|LDHA_MOUSE;sp|Q6ZMR3|LDH6A_HUMAN	4;4;3;2;1	4;4;3;2;1	3;3;2;1;0	>sp|Q5R1W9|LDHA_PANTR L-lactate dehydrogenase A chain OS=Pan troglodytes GN=LDHA PE=2 SV=3;>sp|P00338|LDHA_HUMAN L-lactate dehydrogenase A chain OS=Homo sapiens GN=LDHA PE=1 SV=2;>sp|P06151|LDHA_MOUSE L-lactate dehydrogenase A chain OS=Mus musculus GN=Ldha	5	4	4	3	0	2	3	1	2	3	3	2	0	2	3	1	2	3	3	2	0	1	2	1	1	2	2	1	19	19	19	36.662	332	332;332;332;332;332	0	30.87	By matching	By MS/MS	By MS/MS	By matching	By matching	By MS/MS	By matching	By matching
sp|P00390|GSHR_HUMAN	sp|P00390|GSHR_HUMAN	6	6	6	>sp|P00390|GSHR_HUMAN Glutathione reductase, mitochondrial OS=Homo sapiens GN=GSR PE=1 SV=2	1	6	6	6	4	6	3	0	1	3	2	2	4	6	3	0	1	3	2	2	4	6	3	0	1	3	2	2	19.2	19.2	19.2	56.256	522	522	0	111.94	By MS/MS	By MS/MS	By MS/MS	By matching	By matching	By MS/MS	By matching	By matching
sp|P00760|TRY1_BOVIN	sp|P00760|TRY1_BOVIN	1	1	1	>sp|P00760|TRY1_BOVIN Cationic trypsin OS=Bos taurus PE=1 SV=3	1	1	1	1	0	1	1	1	1	1	1	1	0	1	1	1	1	1	1	1	0	1	1	1	1	1	1	1	9.8	9.8	9.8	25.785	246	246	0.0025773	8.9295	By matching	By matching	By MS/MS	By MS/MS	By MS/MS	By MS/MS	By matching	By matching
sp|P01029|CO4B_MOUSE;sp|P0C0L5|CO4B_HUMAN;sp|P0C0L4|CO4A_HUMAN	sp|P01029|CO4B_MOUSE	3;1;1	3;1;1	3;1;1	>sp|P01029|CO4B_MOUSE Complement C4-B OS=Mus musculus GN=C4b PE=1 SV=3	3	3	3	3	2	0	0	3	0	0	0	0	2	0	0	3	0	0	0	0	2	0	0	3	0	0	0	0	3.6	3.6	3.6	192.91	1738	1738;1744;1744	0	73.423	By MS/MS	By matching	By matching	By MS/MS	By matching	By matching	By matching	By matching
sp|P01618|KV1_CANLF	sp|P01618|KV1_CANLF	1	1	1	>sp|P01618|KV1_CANLF Ig kappa chain V region GOM OS=Canis lupus familiaris PE=1 SV=1	1	1	1	1	1	0	0	1	0	0	0	1	1	0	0	1	0	0	0	1	1	0	0	1	0	0	0	1	12	12	12	12.005	108	108	0	24.971	By MS/MS	By matching	By matching	By MS/MS	By matching	By matching	By matching	By matching
sp|P01619|KV320_HUMAN	sp|P01619|KV320_HUMAN	1	1	1	>sp|P01619|KV320_HUMAN Immunoglobulin kappa variable 3-20 OS=Homo sapiens GN=IGKV3-20 PE=1 SV=2	1	1	1	1	1	0	0	1	0	0	0	0	1	0	0	1	0	0	0	0	1	0	0	1	0	0	0	0	7.8	7.8	7.8	12.557	116	116	0.0023256	7.001	By MS/MS	By matching	By matching	By MS/MS	By matching	By matching	By matching	By matching
sp|P01764|HV323_HUMAN	sp|P01764|HV323_HUMAN	3	1	1	>sp|P01764|HV323_HUMAN Immunoglobulin heavy variable 3-23 OS=Homo sapiens GN=IGHV3-23 PE=1 SV=2	1	3	1	1	3	0	0	3	0	0	0	0	1	0	0	1	0	0	0	0	1	0	0	1	0	0	0	0	35	16.2	16.2	12.582	117	117	0	13.855	By MS/MS	By matching	By matching	By MS/MS	By matching	By matching	By matching	By matching
sp|P01766|HV313_HUMAN	sp|P01766|HV313_HUMAN	1	1	1	>sp|P01766|HV313_HUMAN Immunoglobulin heavy variable 3-13 OS=Homo sapiens GN=IGHV3-13 PE=1 SV=2	1	1	1	1	0	0	0	1	0	0	0	0	0	0	0	1	0	0	0	0	0	0	0	1	0	0	0	0	12.9	12.9	12.9	12.506	116	116	0.0022676	6.7716	By matching	By matching	By matching	By MS/MS	By matching	By matching	By matching	By matching
sp|P0DP03|HV335_HUMAN;sp|P01768|HV330_HUMAN;sp|P01772|HV333_HUMAN	sp|P0DP03|HV335_HUMAN;sp|P01768|HV330_HUMAN;sp|P01772|HV333_HUMAN	3;3;2	2;2;1	1;1;1	>sp|P0DP03|HV335_HUMAN Immunoglobulin heavy variable 3-30-5 OS=Homo sapiens GN=IGHV3-30-5 PE=3 SV=1;>sp|P01768|HV330_HUMAN Immunoglobulin heavy variable 3-30 OS=Homo sapiens GN=IGHV3-30 PE=1 SV=2;>sp|P01772|HV333_HUMAN Immunoglobulin heavy variable 3-33 OS	3	3	2	1	2	0	0	3	0	0	0	0	1	0	0	2	0	0	0	0	0	0	0	1	0	0	0	0	35	25.6	16.2	12.947	117	117;117;117	0	99.731	By MS/MS	By matching	By matching	By MS/MS	By matching	By matching	By matching	By matching
sp|P01834|IGKC_HUMAN	sp|P01834|IGKC_HUMAN	7	1	1	>sp|P01834|IGKC_HUMAN Immunoglobulin kappa constant OS=Homo sapiens GN=IGKC PE=1 SV=2	1	7	1	1	1	0	7	0	0	0	0	0	1	0	1	0	0	0	0	0	1	0	1	0	0	0	0	0	92.5	31.8	31.8	11.765	107	107	0	15.66	By matching	By matching	By MS/MS	By matching	By matching	By matching	By matching	By matching
sp|P01837|IGKC_MOUSE	sp|P01837|IGKC_MOUSE	21	21	20	>sp|P01837|IGKC_MOUSE Ig kappa chain C region OS=Mus musculus PE=1 SV=1	1	21	21	20	21	21	21	21	21	21	21	21	21	21	21	21	21	21	21	21	20	20	20	20	20	20	20	20	100	100	100	11.778	106	106	0	323.31	By MS/MS	By MS/MS	By MS/MS	By MS/MS	By MS/MS	By MS/MS	By MS/MS	By MS/MS
sp|P01859|IGHG2_HUMAN	sp|P01859|IGHG2_HUMAN	4	2	2	>sp|P01859|IGHG2_HUMAN Immunoglobulin heavy constant gamma 2 OS=Homo sapiens GN=IGHG2 PE=1 SV=2	1	4	2	2	1	0	3	1	0	0	0	0	1	0	1	1	0	0	0	0	1	0	1	1	0	0	0	0	16.3	7.1	7.1	35.9	326	326	0	12.724	By MS/MS	By matching	By MS/MS	By MS/MS	By matching	By matching	By matching	By matching
sp|P01860|IGHG3_HUMAN	sp|P01860|IGHG3_HUMAN	6	2	2	>sp|P01860|IGHG3_HUMAN Immunoglobulin heavy constant gamma 3 OS=Homo sapiens GN=IGHG3 PE=1 SV=2	1	6	2	2	1	1	6	0	0	0	0	0	0	1	2	0	0	0	0	0	0	1	2	0	0	0	0	0	23.3	12.2	12.2	41.287	377	377	0	12.947	By matching	By matching	By MS/MS	By matching	By matching	By matching	By matching	By matching
sp|P02088|HBB1_MOUSE	sp|P02088|HBB1_MOUSE	2	1	1	>sp|P02088|HBB1_MOUSE Hemoglobin subunit beta-1 OS=Mus musculus GN=Hbb-b1 PE=1 SV=2	1	2	1	1	2	1	1	2	1	0	1	0	1	0	0	1	0	0	0	0	1	0	0	1	0	0	0	0	19.7	12.9	12.9	15.84	147	147	0.0026738	9.8104	By matching	By matching	By matching	By MS/MS	By matching	By matching	By matching	By matching
sp|P02452|CO1A1_HUMAN	sp|P02452|CO1A1_HUMAN	14	2	2	>sp|P02452|CO1A1_HUMAN Collagen alpha-1(I) chain OS=Homo sapiens GN=COL1A1 PE=1 SV=5	1	14	2	2	14	0	1	13	0	0	0	0	2	0	0	2	0	0	0	0	2	0	0	2	0	0	0	0	16.9	3.8	3.8	138.94	1464	1464	0	76.063	By MS/MS	By matching	By matching	By MS/MS	By matching	By matching	By matching	By matching
sp|P02453|CO1A1_BOVIN	sp|P02453|CO1A1_BOVIN	20	20	8	>sp|P02453|CO1A1_BOVIN Collagen alpha-1(I) chain OS=Bos taurus GN=COL1A1 PE=1 SV=3	1	20	20	8	20	0	1	19	1	0	0	1	20	0	1	19	1	0	0	1	8	0	0	8	1	0	0	1	20.5	20.5	7.9	138.94	1463	1463	0	323.31	By MS/MS	By matching	By matching	By MS/MS	By matching	By matching	By matching	By matching
sp|P02465|CO1A2_BOVIN;sp|P08123|CO1A2_HUMAN;sp|Q01149|CO1A2_MOUSE	sp|P02465|CO1A2_BOVIN	9;3;2	9;3;2	9;3;2	>sp|P02465|CO1A2_BOVIN Collagen alpha-2(I) chain OS=Bos taurus GN=COL1A2 PE=1 SV=2	3	9	9	9	9	0	0	8	0	0	0	0	9	0	0	8	0	0	0	0	9	0	0	8	0	0	0	0	8.1	8.1	8.1	129.06	1364	1364;1366;1372	0	97.55	By MS/MS	By matching	By matching	By MS/MS	By matching	By matching	By matching	By matching
sp|P02545|LMNA_HUMAN;sp|P48678|LMNA_MOUSE;sp|P11048|LMNA_XENLA	sp|P02545|LMNA_HUMAN;sp|P48678|LMNA_MOUSE	7;7;1	7;7;1	7;7;1	>sp|P02545|LMNA_HUMAN Prelamin-A/C OS=Homo sapiens GN=LMNA PE=1 SV=1;>sp|P48678|LMNA_MOUSE Prelamin-A/C OS=Mus musculus GN=Lmna PE=1 SV=2	3	7	7	7	0	0	7	0	0	0	0	0	0	0	7	0	0	0	0	0	0	0	7	0	0	0	0	0	9.6	9.6	9.6	74.139	664	664;665;665	0	68.304	By matching	By matching	By MS/MS	By matching	By matching	By matching	By matching	By matching
sp|P02770|ALBU_RAT	sp|P02770|ALBU_RAT	18	15	13	>sp|P02770|ALBU_RAT Serum albumin OS=Rattus norvegicus GN=Alb PE=1 SV=2	1	18	15	13	17	1	2	16	2	1	1	2	14	0	0	14	0	0	0	0	12	0	0	12	0	0	0	0	28.9	24.8	22.9	68.73	608	608	0	319.54	By MS/MS	By matching	By matching	By MS/MS	By matching	By matching	By matching	By matching
sp|P02795|MT2_HUMAN;sp|Q8N339|MT1M_HUMAN;sp|P80297|MT1X_HUMAN;sp|P04732|MT1E_HUMAN;CON__P67983;sp|P13640|MT1G_HUMAN	sp|P02795|MT2_HUMAN;sp|Q8N339|MT1M_HUMAN;sp|P80297|MT1X_HUMAN;sp|P04732|MT1E_HUMAN;CON__P67983;sp|P13640|MT1G_HUMAN	2;1;1;1;1;1	2;1;1;1;1;1	2;1;1;1;1;1	>sp|P02795|MT2_HUMAN Metallothionein-2 OS=Homo sapiens GN=MT2A PE=1 SV=1;>sp|Q8N339|MT1M_HUMAN Metallothionein-1M OS=Homo sapiens GN=MT1M PE=3 SV=2;>sp|P80297|MT1X_HUMAN Metallothionein-1X OS=Homo sapiens GN=MT1X PE=1 SV=1;>sp|P04732|MT1E_HUMAN Metallothio	6	2	2	2	1	2	1	0	2	2	0	1	1	2	1	0	2	2	0	1	1	2	1	0	2	2	0	1	49.2	49.2	49.2	6.0422	61	61;61;61;61;61;62	0	15.152	By MS/MS	By MS/MS	By matching	By matching	By matching	By matching	By matching	By matching
sp|P04040|CATA_HUMAN	sp|P04040|CATA_HUMAN	2	2	2	>sp|P04040|CATA_HUMAN Catalase OS=Homo sapiens GN=CAT PE=1 SV=3	1	2	2	2	0	2	2	1	1	1	1	1	0	2	2	1	1	1	1	1	0	2	2	1	1	1	1	1	4.7	4.7	4.7	59.755	527	527	0	21.074	By matching	By MS/MS	By MS/MS	By MS/MS	By matching	By matching	By matching	By matching
sp|P04075|ALDOA_HUMAN;sp|P00883|ALDOA_RABIT;sp|A5A6I5|ALDOA_PANTR;sp|B5DGM7|ALDOA_SALSA;sp|P09972|ALDOC_HUMAN	sp|P04075|ALDOA_HUMAN;sp|P00883|ALDOA_RABIT;sp|A5A6I5|ALDOA_PANTR	6;5;5;1;1	6;5;5;1;1	6;5;5;1;1	>sp|P04075|ALDOA_HUMAN Fructose-bisphosphate aldolase A OS=Homo sapiens GN=ALDOA PE=1 SV=2;>sp|P00883|ALDOA_RABIT Fructose-bisphosphate aldolase A OS=Oryctolagus cuniculus GN=ALDOA PE=1 SV=2;>sp|A5A6I5|ALDOA_PANTR Fructose-bisphosphate aldolase A OS=Pan tr	5	6	6	6	3	4	5	5	6	5	4	5	3	4	5	5	6	5	4	5	3	4	5	5	6	5	4	5	35.2	35.2	35.2	39.42	364	364;364;364;363;364	0	84.515	By MS/MS	By MS/MS	By MS/MS	By MS/MS	By MS/MS	By MS/MS	By MS/MS	By MS/MS
sp|P04080|CYTB_HUMAN	sp|P04080|CYTB_HUMAN	4	4	4	>sp|P04080|CYTB_HUMAN Cystatin-B OS=Homo sapiens GN=CSTB PE=1 SV=2	1	4	4	4	4	3	3	0	2	4	1	3	4	3	3	0	2	4	1	3	4	3	3	0	2	4	1	3	67.3	67.3	67.3	11.139	98	98	0	107.57	By MS/MS	By MS/MS	By MS/MS	By matching	By matching	By MS/MS	By matching	By matching
sp|P04083|ANXA1_HUMAN;sp|P07150|ANXA1_RAT;sp|A5A6M2|ANXA1_PANTR	sp|P04083|ANXA1_HUMAN;sp|P07150|ANXA1_RAT;sp|A5A6M2|ANXA1_PANTR	4;3;2	4;3;2	4;3;2	>sp|P04083|ANXA1_HUMAN Annexin A1 OS=Homo sapiens GN=ANXA1 PE=1 SV=2;>sp|P07150|ANXA1_RAT Annexin A1 OS=Rattus norvegicus GN=Anxa1 PE=1 SV=2;>sp|A5A6M2|ANXA1_PANTR Annexin A1 OS=Pan troglodytes GN=ANXA1 PE=2 SV=1	3	4	4	4	0	0	4	0	0	0	0	0	0	0	4	0	0	0	0	0	0	0	4	0	0	0	0	0	15.3	15.3	15.3	38.714	346	346;346;346	0	29.447	By matching	By matching	By MS/MS	By matching	By matching	By matching	By matching	By matching
sp|P04259|K2C6B_HUMAN	sp|P04259|K2C6B_HUMAN	59	4	1	>sp|P04259|K2C6B_HUMAN Keratin, type II cytoskeletal 6B OS=Homo sapiens GN=KRT6B PE=1 SV=5	1	59	4	1	37	40	59	32	35	20	30	39	0	1	4	0	0	0	0	1	0	1	1	0	0	0	0	1	69.3	6.7	1.6	60.066	564	564	0	68.826	By matching	By matching	By MS/MS	By matching	By matching	By matching	By matching	By matching
sp|P04264|K2C1_HUMAN;sp|A5A6M6|K2C1_PANTR	sp|P04264|K2C1_HUMAN;sp|A5A6M6|K2C1_PANTR	71;66	71;66	6;6	>sp|P04264|K2C1_HUMAN Keratin, type II cytoskeletal 1 OS=Homo sapiens GN=KRT1 PE=1 SV=6;>sp|A5A6M6|K2C1_PANTR Keratin, type II cytoskeletal 1 OS=Pan troglodytes GN=KRT1 PE=2 SV=1	2	71	71	6	59	64	70	56	52	49	52	58	59	64	70	56	52	49	52	58	5	6	6	5	5	5	5	5	70.2	70.2	8.2	66.038	644	644;637	0	323.31	By MS/MS	By MS/MS	By MS/MS	By MS/MS	By MS/MS	By MS/MS	By MS/MS	By MS/MS
sp|P04276|VTDB_RAT	sp|P04276|VTDB_RAT	1	1	1	>sp|P04276|VTDB_RAT Vitamin D-binding protein OS=Rattus norvegicus GN=Gc PE=1 SV=3	1	1	1	1	1	0	0	1	0	0	0	0	1	0	0	1	0	0	0	0	1	0	0	1	0	0	0	0	1.9	1.9	1.9	53.544	476	476	0.0043956	6.5306	By MS/MS	By matching	By matching	By MS/MS	By matching	By matching	By matching	By matching
sp|P04406|G3P_HUMAN;sp|P04797|G3P_RAT;sp|O60733|PLPL9_HUMAN	sp|P04406|G3P_HUMAN;sp|P04797|G3P_RAT	28;14;1	28;14;1	28;14;1	>sp|P04406|G3P_HUMAN Glyceraldehyde-3-phosphate dehydrogenase OS=Homo sapiens GN=GAPDH PE=1 SV=3;>sp|P04797|G3P_RAT Glyceraldehyde-3-phosphate dehydrogenase OS=Rattus norvegicus GN=Gapdh PE=1 SV=3	3	28	28	28	25	27	28	25	27	25	25	25	25	27	28	25	27	25	25	25	25	27	28	25	27	25	25	25	65.7	65.7	65.7	36.053	335	335;333;806	0	323.31	By MS/MS	By MS/MS	By MS/MS	By MS/MS	By MS/MS	By MS/MS	By MS/MS	By MS/MS
sp|P04792|HSPB1_HUMAN	sp|P04792|HSPB1_HUMAN	16	16	16	>sp|P04792|HSPB1_HUMAN Heat shock protein beta-1 OS=Homo sapiens GN=HSPB1 PE=1 SV=2	1	16	16	16	2	2	16	0	0	0	0	1	2	2	16	0	0	0	0	1	2	2	16	0	0	0	0	1	92.2	92.2	92.2	22.782	205	205	0	323.31	By matching	By matching	By MS/MS	By matching	By matching	By matching	By matching	By matching
sp|P04843|RPN1_HUMAN	sp|P04843|RPN1_HUMAN	1	1	1	>sp|P04843|RPN1_HUMAN Dolichyl-diphosphooligosaccharide--protein glycosyltransferase subunit 1 OS=Homo sapiens GN=RPN1 PE=1 SV=1	1	1	1	1	1	1	1	1	1	1	1	1	1	1	1	1	1	1	1	1	1	1	1	1	1	1	1	1	2.5	2.5	2.5	68.569	607	607	0.0022321	6.6365	By MS/MS	By matching	By matching	By matching	By matching	By MS/MS	By matching	By matching
sp|P04899|GNAI2_HUMAN	sp|P04899|GNAI2_HUMAN	1	1	1	>sp|P04899|GNAI2_HUMAN Guanine nucleotide-binding protein G(i) subunit alpha-2 OS=Homo sapiens GN=GNAI2 PE=1 SV=3	1	1	1	1	0	1	1	0	0	0	0	0	0	1	1	0	0	0	0	0	0	1	1	0	0	0	0	0	4.2	4.2	4.2	40.45	355	355	0.0022124	6.5793	By matching	By MS/MS	By MS/MS	By matching	By matching	By matching	By matching	By matching
sp|Q8CGP6|H2A1H_MOUSE;sp|Q93077|H2A1C_HUMAN;sp|Q8CGP7|H2A1K_MOUSE;sp|Q8CGP5|H2A1F_MOUSE;sp|Q8BFU2|H2A3_MOUSE;sp|Q7L7L0|H2A3_HUMAN;sp|P22752|H2A1_MOUSE;sp|P04908|H2A1B_HUMAN	sp|Q8CGP6|H2A1H_MOUSE;sp|Q93077|H2A1C_HUMAN;sp|Q8CGP7|H2A1K_MOUSE;sp|Q8CGP5|H2A1F_MOUSE;sp|Q8BFU2|H2A3_MOUSE;sp|Q7L7L0|H2A3_HUMAN;sp|P22752|H2A1_MOUSE;sp|P04908|H2A1B_HUMAN	6;6;6;6;6;6;6;6	1;1;1;1;1;1;1;1	1;1;1;1;1;1;1;1	>sp|Q8CGP6|H2A1H_MOUSE Histone H2A type 1-H OS=Mus musculus GN=Hist1h2ah PE=1 SV=3;>sp|Q93077|H2A1C_HUMAN Histone H2A type 1-C OS=Homo sapiens GN=HIST1H2AC PE=1 SV=3;>sp|Q8CGP7|H2A1K_MOUSE Histone H2A type 1-K OS=Mus musculus GN=Hist1h2ak PE=1 SV=3;>sp|Q8C	8	6	1	1	6	5	5	5	4	5	4	3	1	1	1	0	0	0	0	0	1	1	1	0	0	0	0	0	43	14.1	14.1	13.95	128	128;130;130;130;130;130;130;130	0	30.188	By MS/MS	By matching	By MS/MS	By matching	By matching	By matching	By matching	By matching
sp|P05089|ARGI1_HUMAN	sp|P05089|ARGI1_HUMAN	4	4	4	>sp|P05089|ARGI1_HUMAN Arginase-1 OS=Homo sapiens GN=ARG1 PE=1 SV=2	1	4	4	4	3	3	4	3	3	2	0	2	3	3	4	3	3	2	0	2	3	3	4	3	3	2	0	2	14.9	14.9	14.9	34.735	322	322	0	42.693	By matching	By MS/MS	By MS/MS	By MS/MS	By matching	By matching	By matching	By matching
sp|P05109|S10A8_HUMAN	sp|P05109|S10A8_HUMAN	4	4	4	>sp|P05109|S10A8_HUMAN Protein S100-A8 OS=Homo sapiens GN=S100A8 PE=1 SV=1	1	4	4	4	2	2	4	1	1	2	2	4	2	2	4	1	1	2	2	4	2	2	4	1	1	2	2	4	50.5	50.5	50.5	10.834	93	93	0	43.629	By matching	By MS/MS	By MS/MS	By matching	By matching	By matching	By MS/MS	By MS/MS
sp|P05141|ADT2_HUMAN;sp|Q9H0C2|ADT4_HUMAN;sp|Q3V132|ADT4_MOUSE	sp|P05141|ADT2_HUMAN	10;1;1	10;1;1	0;0;0	>sp|P05141|ADT2_HUMAN ADP/ATP translocase 2 OS=Homo sapiens GN=SLC25A5 PE=1 SV=7	3	10	10	0	9	7	7	6	5	7	7	7	9	7	7	6	5	7	7	7	0	0	0	0	0	0	0	0	32.6	32.6	0	32.852	298	298;315;320	0	131.18	By MS/MS	By MS/MS	By MS/MS	By MS/MS	By MS/MS	By MS/MS	By MS/MS	By MS/MS
sp|P06312|KV401_HUMAN	sp|P06312|KV401_HUMAN	2	2	2	>sp|P06312|KV401_HUMAN Immunoglobulin kappa variable 4-1 OS=Homo sapiens GN=IGKV4-1 PE=1 SV=1	1	2	2	2	2	0	0	2	0	0	0	0	2	0	0	2	0	0	0	0	2	0	0	2	0	0	0	0	19.8	19.8	19.8	13.38	121	121	0	16.281	By MS/MS	By matching	By matching	By MS/MS	By matching	By matching	By matching	By matching
sp|P20305|GELS_PIG;sp|P06396|GELS_HUMAN	sp|P20305|GELS_PIG;sp|P06396|GELS_HUMAN	1;1	1;1	1;1	>sp|P20305|GELS_PIG Gelsolin (Fragment) OS=Sus scrofa GN=GSN PE=1 SV=1;>sp|P06396|GELS_HUMAN Gelsolin OS=Homo sapiens GN=GSN PE=1 SV=1	2	1	1	1	0	0	1	0	0	0	0	0	0	0	1	0	0	0	0	0	0	0	1	0	0	0	0	0	5.1	5.1	5.1	84.774	772	772;782	0	30.405	By matching	By matching	By MS/MS	By matching	By matching	By matching	By matching	By matching
sp|P06576|ATPB_HUMAN;sp|P00829|ATPB_BOVIN;sp|Q05825|ATPB_DROME	sp|P06576|ATPB_HUMAN;sp|P00829|ATPB_BOVIN	7;5;2	7;5;2	7;5;2	>sp|P06576|ATPB_HUMAN ATP synthase subunit beta, mitochondrial OS=Homo sapiens GN=ATP5B PE=1 SV=3;>sp|P00829|ATPB_BOVIN ATP synthase subunit beta, mitochondrial OS=Bos taurus GN=ATP5B PE=1 SV=2	3	7	7	7	5	4	5	6	4	6	5	5	5	4	5	6	4	6	5	5	5	4	5	6	4	6	5	5	29.7	29.7	29.7	56.559	529	529;528;505	0	80.79	By MS/MS	By MS/MS	By MS/MS	By MS/MS	By MS/MS	By MS/MS	By MS/MS	By MS/MS
sp|P06702|S10A9_HUMAN	sp|P06702|S10A9_HUMAN	8	8	8	>sp|P06702|S10A9_HUMAN Protein S100-A9 OS=Homo sapiens GN=S100A9 PE=1 SV=1	1	8	8	8	2	2	8	2	4	1	3	6	2	2	8	2	4	1	3	6	2	2	8	2	4	1	3	6	86	86	86	13.242	114	114	0	246.34	By MS/MS	By MS/MS	By MS/MS	By matching	By MS/MS	By MS/MS	By MS/MS	By MS/MS
sp|P06733|ENOA_HUMAN;sp|Q9XSJ4|ENOA_BOVIN;sp|P17182|ENOA_MOUSE;sp|I0J1J1|ENOA_THUAL;sp|P21550|ENOB_MOUSE;sp|P17183|ENOG_MOUSE;sp|P13929|ENOB_HUMAN;sp|P09104|ENOG_HUMAN;sp|Q27877|ENO_SCHMA;sp|Q9LEJ0|ENO1_HEVBR;sp|B5DGQ7|ENOB_SALSA;sp|Q9LEI9|ENO2_HEVBR;sp|Q8IJN7|ENO_PLAF7;sp|Q27727|ENO_PLAFA	sp|P06733|ENOA_HUMAN	17;7;6;3;2;2;2;2;2;2;1;1;1;1	17;7;6;3;2;2;2;2;2;2;1;1;1;1	17;7;6;3;2;2;2;2;2;2;1;1;1;1	>sp|P06733|ENOA_HUMAN Alpha-enolase OS=Homo sapiens GN=ENO1 PE=1 SV=2	14	17	17	17	15	15	15	14	15	15	14	16	15	15	15	14	15	15	14	16	15	15	15	14	15	15	14	16	45.2	45.2	45.2	47.168	434	434;434;434;432;434;434;434;434;434;445;434;445;446;446	0	222.68	By MS/MS	By MS/MS	By MS/MS	By MS/MS	By MS/MS	By MS/MS	By MS/MS	By MS/MS
sp|P06748|NPM_HUMAN	sp|P06748|NPM_HUMAN	5	5	5	>sp|P06748|NPM_HUMAN Nucleophosmin OS=Homo sapiens GN=NPM1 PE=1 SV=2	1	5	5	5	4	5	4	5	5	5	5	4	4	5	4	5	5	5	5	4	4	5	4	5	5	5	5	4	28.2	28.2	28.2	32.575	294	294	0	90.119	By MS/MS	By MS/MS	By MS/MS	By MS/MS	By MS/MS	By MS/MS	By MS/MS	By MS/MS
sp|P06753|TPM3_HUMAN;sp|P09493|TPM1_HUMAN	sp|P06753|TPM3_HUMAN	5;1	5;1	3;0	>sp|P06753|TPM3_HUMAN Tropomyosin alpha-3 chain OS=Homo sapiens GN=TPM3 PE=1 SV=2	2	5	5	3	4	4	5	4	4	4	4	3	4	4	5	4	4	4	4	3	3	3	3	3	3	3	3	2	20	20	10.2	32.95	285	285;284	0	51.1	By MS/MS	By MS/MS	By MS/MS	By MS/MS	By MS/MS	By MS/MS	By MS/MS	By matching
sp|P07305|H10_HUMAN	sp|P07305|H10_HUMAN	1	1	1	>sp|P07305|H10_HUMAN Histone H1.0 OS=Homo sapiens GN=H1F0 PE=1 SV=3	1	1	1	1	1	1	1	0	1	1	0	1	1	1	1	0	1	1	0	1	1	1	1	0	1	1	0	1	5.7	5.7	5.7	20.863	194	194	0.0025907	9.0254	By matching	By MS/MS	By MS/MS	By matching	By matching	By matching	By matching	By matching
sp|P07356|ANXA2_MOUSE;sp|P07355|ANXA2_HUMAN;sp|P04272|ANXA2_BOVIN;sp|A6NMY6|AXA2L_HUMAN	sp|P07356|ANXA2_MOUSE;sp|P07355|ANXA2_HUMAN;sp|P04272|ANXA2_BOVIN;sp|A6NMY6|AXA2L_HUMAN	5;5;4;3	5;5;4;3	5;5;4;3	>sp|P07356|ANXA2_MOUSE Annexin A2 OS=Mus musculus GN=Anxa2 PE=1 SV=2;>sp|P07355|ANXA2_HUMAN Annexin A2 OS=Homo sapiens GN=ANXA2 PE=1 SV=2;>sp|P04272|ANXA2_BOVIN Annexin A2 OS=Bos taurus GN=ANXA2 PE=1 SV=2;>sp|A6NMY6|AXA2L_HUMAN Putative annexin A2-like pro	4	5	5	5	0	5	5	1	0	0	2	1	0	5	5	1	0	0	2	1	0	5	5	1	0	0	2	1	22.7	22.7	22.7	38.676	339	339;339;339;339	0	55.569	By matching	By MS/MS	By MS/MS	By matching	By matching	By matching	By matching	By matching
sp|Q7JJU6|TBB5_PANTR;sp|P07437|TBB5_HUMAN;sp|Q9ERD7|TBB3_MOUSE;sp|Q13509|TBB3_HUMAN;sp|A6NNZ2|TBB8L_HUMAN;sp|Q9BUF5|TBB6_HUMAN;sp|P24637|TBB_PNECA;sp|Q9H4B7|TBB1_HUMAN;CON__ENSEMBL:ENSBTAP00000025008	sp|Q7JJU6|TBB5_PANTR;sp|P07437|TBB5_HUMAN	18;18;8;8;4;4;3;2;2	4;4;1;1;0;0;0;0;0	3;3;0;0;0;0;0;0;0	>sp|Q7JJU6|TBB5_PANTR Tubulin beta chain OS=Pan troglodytes GN=TUBB PE=3 SV=1;>sp|P07437|TBB5_HUMAN Tubulin beta chain OS=Homo sapiens GN=TUBB PE=1 SV=2	9	18	4	3	12	15	16	18	17	18	18	17	2	4	4	4	4	4	4	4	1	3	3	3	3	3	3	3	52	16.4	13.1	49.67	444	444;444;450;450;444;446;442;451;536	0	66.854	By matching	By MS/MS	By MS/MS	By MS/MS	By MS/MS	By MS/MS	By MS/MS	By MS/MS
sp|P07737|PROF1_HUMAN	sp|P07737|PROF1_HUMAN	4	4	4	>sp|P07737|PROF1_HUMAN Profilin-1 OS=Homo sapiens GN=PFN1 PE=1 SV=2	1	4	4	4	3	3	4	2	3	1	0	1	3	3	4	2	3	1	0	1	3	3	4	2	3	1	0	1	36.4	36.4	36.4	15.054	140	140	0	40.757	By MS/MS	By MS/MS	By MS/MS	By matching	By matching	By MS/MS	By matching	By matching
sp|P07741|APT_HUMAN	sp|P07741|APT_HUMAN	2	2	2	>sp|P07741|APT_HUMAN Adenine phosphoribosyltransferase OS=Homo sapiens GN=APRT PE=1 SV=2	1	2	2	2	2	2	2	0	1	1	1	1	2	2	2	0	1	1	1	1	2	2	2	0	1	1	1	1	14.4	14.4	14.4	19.608	180	180	0	23.086	By matching	By MS/MS	By MS/MS	By matching	By matching	By matching	By matching	By matching
sp|Q00896|A1AT3_MOUSE;sp|P07758|A1AT1_MOUSE	sp|Q00896|A1AT3_MOUSE;sp|P07758|A1AT1_MOUSE	2;2	1;1	1;1	>sp|Q00896|A1AT3_MOUSE Alpha-1-antitrypsin 1-3 OS=Mus musculus GN=Serpina1c PE=1 SV=2;>sp|P07758|A1AT1_MOUSE Alpha-1-antitrypsin 1-1 OS=Mus musculus GN=Serpina1a PE=1 SV=4	2	2	1	1	2	0	0	2	0	0	0	0	1	0	0	1	0	0	0	0	1	0	0	1	0	0	0	0	8.7	6.3	6.3	45.823	412	412;413	0	20.387	By MS/MS	By matching	By matching	By MS/MS	By matching	By matching	By matching	By matching
sp|P07858|CATB_HUMAN	sp|P07858|CATB_HUMAN	1	1	1	>sp|P07858|CATB_HUMAN Cathepsin B OS=Homo sapiens GN=CTSB PE=1 SV=3	1	1	1	1	0	1	1	0	1	0	0	0	0	1	1	0	1	0	0	0	0	1	1	0	1	0	0	0	3.8	3.8	3.8	37.821	339	339	0.0023641	7.0983	By matching	By MS/MS	By matching	By matching	By matching	By matching	By matching	By matching
sp|P07900|HS90A_HUMAN;sp|P07901|HS90A_MOUSE;sp|A5A6K9|HS90A_PANTR;sp|P30946|HS90A_RABIT;sp|Q14568|HS902_HUMAN;sp|Q58FF8|H90B2_HUMAN	sp|P07900|HS90A_HUMAN;sp|P07901|HS90A_MOUSE;sp|A5A6K9|HS90A_PANTR;sp|P30946|HS90A_RABIT	4;4;3;2;1;1	2;2;2;2;0;0	2;2;2;2;0;0	>sp|P07900|HS90A_HUMAN Heat shock protein HSP 90-alpha OS=Homo sapiens GN=HSP90AA1 PE=1 SV=5;>sp|P07901|HS90A_MOUSE Heat shock protein HSP 90-alpha OS=Mus musculus GN=Hsp90aa1 PE=1 SV=4;>sp|A5A6K9|HS90A_PANTR Heat shock protein HSP 90-alpha OS=Pan troglody	6	4	2	2	1	1	1	2	4	4	3	3	0	0	0	1	2	2	2	1	0	0	0	1	2	2	2	1	8.7	5.2	5.2	84.659	732	732;733;733;694;343;381	0	13.963	By matching	By matching	By matching	By MS/MS	By MS/MS	By MS/MS	By MS/MS	By MS/MS
sp|P07910|HNRPC_HUMAN	sp|P07910|HNRPC_HUMAN	5	5	5	>sp|P07910|HNRPC_HUMAN Heterogeneous nuclear ribonucleoproteins C1/C2 OS=Homo sapiens GN=HNRNPC PE=1 SV=4	1	5	5	5	3	4	3	2	5	4	3	4	3	4	3	2	5	4	3	4	3	4	3	2	5	4	3	4	18.6	18.6	18.6	33.67	306	306	0	41.044	By MS/MS	By MS/MS	By MS/MS	By MS/MS	By MS/MS	By MS/MS	By matching	By MS/MS
sp|P07919|QCR6_HUMAN	sp|P07919|QCR6_HUMAN	1	1	1	>sp|P07919|QCR6_HUMAN Cytochrome b-c1 complex subunit 6, mitochondrial OS=Homo sapiens GN=UQCRH PE=1 SV=2	1	1	1	1	1	1	1	0	1	1	1	1	1	1	1	0	1	1	1	1	1	1	1	0	1	1	1	1	19.8	19.8	19.8	10.739	91	91	0.008658	6.4496	By matching	By matching	By MS/MS	By matching	By MS/MS	By matching	By matching	By matching
sp|P11499|HS90B_MOUSE;sp|P08238|HS90B_HUMAN;sp|P30947|HS90B_RABIT;sp|Q58FF7|H90B3_HUMAN	sp|P11499|HS90B_MOUSE;sp|P08238|HS90B_HUMAN;sp|P30947|HS90B_RABIT	6;6;6;2	6;6;6;2	4;4;4;1	>sp|P11499|HS90B_MOUSE Heat shock protein HSP 90-beta OS=Mus musculus GN=Hsp90ab1 PE=1 SV=3;>sp|P08238|HS90B_HUMAN Heat shock protein HSP 90-beta OS=Homo sapiens GN=HSP90AB1 PE=1 SV=4;>sp|P30947|HS90B_RABIT Heat shock protein HSP 90-beta OS=Oryctolagus cun	4	6	6	4	3	3	4	3	5	6	5	6	3	3	4	3	5	6	5	6	2	2	3	2	3	4	4	4	13.4	13.4	9.8	83.28	724	724;724;726;597	0	38.761	By matching	By MS/MS	By MS/MS	By MS/MS	By MS/MS	By MS/MS	By MS/MS	By MS/MS
sp|Q5R1W8|VIME_PANTR;sp|P08670|VIME_HUMAN	sp|Q5R1W8|VIME_PANTR;sp|P08670|VIME_HUMAN	15;15	14;14	14;14	>sp|Q5R1W8|VIME_PANTR Vimentin OS=Pan troglodytes GN=VIM PE=2 SV=4;>sp|P08670|VIME_HUMAN Vimentin OS=Homo sapiens GN=VIM PE=1 SV=4	2	15	14	14	9	12	10	9	8	12	8	10	9	12	9	9	8	12	8	10	9	12	9	9	8	12	8	10	43.8	43.8	43.8	53.652	466	466;466	0	182.8	By MS/MS	By MS/MS	By MS/MS	By MS/MS	By MS/MS	By MS/MS	By MS/MS	By MS/MS
sp|P08708|RS17_HUMAN;sp|P17704|RS17_DROME	sp|P08708|RS17_HUMAN	9;1	9;1	9;1	>sp|P08708|RS17_HUMAN 40S ribosomal protein S17 OS=Homo sapiens GN=RPS17 PE=1 SV=2	2	9	9	9	7	5	6	8	6	5	7	6	7	5	6	8	6	5	7	6	7	5	6	8	6	5	7	6	65.2	65.2	65.2	15.55	135	135;131	0	123.85	By MS/MS	By MS/MS	By MS/MS	By MS/MS	By MS/MS	By MS/MS	By MS/MS	By MS/MS
sp|P09211|GSTP1_HUMAN	sp|P09211|GSTP1_HUMAN	3	3	3	>sp|P09211|GSTP1_HUMAN Glutathione S-transferase P OS=Homo sapiens GN=GSTP1 PE=1 SV=2	1	3	3	3	2	1	2	3	3	2	3	3	2	1	2	3	3	2	3	3	2	1	2	3	3	2	3	3	16.2	16.2	16.2	23.356	210	210	0	33.24	By matching	By matching	By MS/MS	By MS/MS	By MS/MS	By MS/MS	By matching	By MS/MS
sp|P09382|LEG1_HUMAN;sp|C0HJR3|LEG1_CAPHI;sp|P16045|LEG1_MOUSE	sp|P09382|LEG1_HUMAN;sp|C0HJR3|LEG1_CAPHI	5;4;1	5;4;1	5;4;1	>sp|P09382|LEG1_HUMAN Galectin-1 OS=Homo sapiens GN=LGALS1 PE=1 SV=2;>sp|C0HJR3|LEG1_CAPHI Galectin-1 OS=Capra hircus GN=LGALS1 PE=1 SV=1	3	5	5	5	1	0	0	3	5	2	2	1	1	0	0	3	5	2	2	1	1	0	0	3	5	2	2	1	48.1	48.1	48.1	14.716	135	135;135;135	0	62.675	By matching	By matching	By matching	By MS/MS	By MS/MS	By MS/MS	By MS/MS	By MS/MS
sp|P63159|HMGB1_RAT;sp|P10103|HMGB1_BOVIN;sp|P09429|HMGB1_HUMAN;sp|B2RPK0|HGB1A_HUMAN	sp|P63159|HMGB1_RAT;sp|P10103|HMGB1_BOVIN;sp|P09429|HMGB1_HUMAN;sp|B2RPK0|HGB1A_HUMAN	4;4;4;3	4;4;4;3	3;3;3;2	>sp|P63159|HMGB1_RAT High mobility group protein B1 OS=Rattus norvegicus GN=Hmgb1 PE=1 SV=2;>sp|P10103|HMGB1_BOVIN High mobility group protein B1 OS=Bos taurus GN=HMGB1 PE=1 SV=3;>sp|P09429|HMGB1_HUMAN High mobility group protein B1 OS=Homo sapiens GN=HMGB	4	4	4	3	3	4	4	2	4	4	3	4	3	4	4	2	4	4	3	4	3	3	3	2	3	3	2	3	22.3	22.3	15.8	24.893	215	215;215;215;211	0	26.528	By MS/MS	By MS/MS	By MS/MS	By MS/MS	By MS/MS	By MS/MS	By MS/MS	By MS/MS
sp|Q71UI9|H2AV_HUMAN;sp|P0C0S5|H2AZ_HUMAN	sp|Q71UI9|H2AV_HUMAN;sp|P0C0S5|H2AZ_HUMAN	4;4	2;2	2;2	>sp|Q71UI9|H2AV_HUMAN Histone H2A.V OS=Homo sapiens GN=H2AFV PE=1 SV=3;>sp|P0C0S5|H2AZ_HUMAN Histone H2A.Z OS=Homo sapiens GN=H2AFZ PE=1 SV=2	2	4	2	2	3	4	4	3	4	4	4	3	1	2	2	1	2	2	2	2	1	2	2	1	2	2	2	2	22.7	22.7	22.7	13.509	128	128;128	0	16.365	By matching	By matching	By matching	By MS/MS	By MS/MS	By MS/MS	By matching	By MS/MS
sp|Q99878|H2A1J_HUMAN;sp|Q96KK5|H2A1H_HUMAN;sp|Q9BTM1|H2AJ_HUMAN;sp|Q64523|H2A2C_MOUSE;sp|Q16777|H2A2C_HUMAN;sp|Q6GSS7|H2A2A_MOUSE;sp|Q6FI13|H2A2A_HUMAN;sp|P20671|H2A1D_HUMAN;sp|P0C0S8|H2A1_HUMAN;sp|P27661|H2AX_MOUSE;sp|P16104|H2AX_HUMAN;sp|C0HJQ3|H2A_ACIGU;sp|Q8IUE6|H2A2B_HUMAN;sp|Q96QV6|H2A1A_HUMAN;sp|P0CO01|H2AZ_CRYNB;sp|P0CO00|H2AZ_CRYNJ;sp|P0CN99|H2A_CRYNB;sp|P0CN98|H2A_CRYNJ;sp|Q1E5N1|H2A_C…	sp|Q99878|H2A1J_HUMAN;sp|Q96KK5|H2A1H_HUMAN;sp|Q9BTM1|H2AJ_HUMAN;sp|Q64523|H2A2C_MOUSE;sp|Q16777|H2A2C_HUMAN;sp|Q6GSS7|H2A2A_MOUSE;sp|Q6FI13|H2A2A_HUMAN;sp|P20671|H2A1D_HUMAN;sp|P0C0S8|H2A1_HUMAN;sp|P27661|H2AX_MOUSE;sp|P16104|H2AX_HUMAN	7;7;7;7;7;7;7;7;7;4;4;3;3;3;2;2;1;1;1;1	7;7;7;7;7;7;7;7;7;4;4;3;3;3;2;2;1;1;1;1	2;2;2;2;2;2;2;2;2;0;0;0;0;0;0;0;0;0;0;0	>sp|Q99878|H2A1J_HUMAN Histone H2A type 1-J OS=Homo sapiens GN=HIST1H2AJ PE=1 SV=3;>sp|Q96KK5|H2A1H_HUMAN Histone H2A type 1-H OS=Homo sapiens GN=HIST1H2AH PE=1 SV=3;>sp|Q9BTM1|H2AJ_HUMAN Histone H2A.J OS=Homo sapiens GN=H2AFJ PE=1 SV=1;>sp|Q64523|H2A2C_MO	20	7	7	2	7	5	6	6	6	5	4	4	7	5	6	6	6	5	4	4	2	1	2	1	2	0	0	1	43	43	14.1	13.936	128	128;128;129;129;129;130;130;130;130;143;143;76;130;131;138;138;131;131;133;138	0	85.343	By MS/MS	By MS/MS	By MS/MS	By MS/MS	By MS/MS	By MS/MS	By MS/MS	By MS/MS
sp|P0CO05|H3_CRYNB;sp|P0CO04|H3_CRYNJ;sp|Q1E225|H3_COCIM	sp|P0CO05|H3_CRYNB;sp|P0CO04|H3_CRYNJ;sp|Q1E225|H3_COCIM	2;2;1	2;2;1	1;1;0	>sp|P0CO05|H3_CRYNB Histone H3 OS=Cryptococcus neoformans var. neoformans serotype D (strain B-3501A) GN=HHT1 PE=3 SV=1;>sp|P0CO04|H3_CRYNJ Histone H3 OS=Cryptococcus neoformans var. neoformans serotype D (strain JEC21 / ATCC MYA-565) GN=HHT1 PE=3 SV=1;>sp	3	2	2	1	2	2	2	2	2	2	2	2	2	2	2	2	2	2	2	2	1	1	1	1	1	1	1	1	10.1	10.1	5.1	15.609	138	138;138;136	0	19.812	By MS/MS	By MS/MS	By MS/MS	By MS/MS	By MS/MS	By MS/MS	By MS/MS	By MS/MS
sp|P34931|HS71L_HUMAN;sp|P0DMV9|HS71B_HUMAN;sp|P0DMV8|HS71A_HUMAN;sp|P27541|HSP70_BRUMA	sp|P34931|HS71L_HUMAN;sp|P0DMV9|HS71B_HUMAN;sp|P0DMV8|HS71A_HUMAN;sp|P27541|HSP70_BRUMA	2;2;2;2	1;1;1;1	1;1;1;1	>sp|P34931|HS71L_HUMAN Heat shock 70 kDa protein 1-like OS=Homo sapiens GN=HSPA1L PE=1 SV=2;>sp|P0DMV9|HS71B_HUMAN Heat shock 70 kDa protein 1B OS=Homo sapiens GN=HSPA1B PE=1 SV=1;>sp|P0DMV8|HS71A_HUMAN Heat shock 70 kDa protein 1A OS=Homo sapiens GN=HSPA1	4	2	1	1	1	1	2	1	0	1	1	1	1	0	1	1	0	0	0	0	1	0	1	1	0	0	0	0	3.7	1.7	1.7	70.374	641	641;641;641;644	0.0025641	8.5864	By matching	By matching	By MS/MS	By matching	By matching	By matching	By matching	By matching
sp|P0DOX5|IGG1_HUMAN;sp|P01857|IGHG1_HUMAN;sp|P01861|IGHG4_HUMAN	sp|P0DOX5|IGG1_HUMAN;sp|P01857|IGHG1_HUMAN	7;6;2	7;6;2	2;1;0	>sp|P0DOX5|IGG1_HUMAN Immunoglobulin gamma-1 heavy chain OS=Homo sapiens PE=1 SV=1;>sp|P01857|IGHG1_HUMAN Immunoglobulin heavy constant gamma 1 OS=Homo sapiens GN=IGHG1 PE=1 SV=1	3	7	7	2	1	0	6	1	0	0	0	0	1	0	6	1	0	0	0	0	0	0	1	1	0	0	0	0	21.4	21.4	6.9	48.986	449	449;330;327	0	112.82	By matching	By matching	By MS/MS	By MS/MS	By matching	By matching	By matching	By matching
sp|P0DOX7|IGK_HUMAN	sp|P0DOX7|IGK_HUMAN	7	7	1	>sp|P0DOX7|IGK_HUMAN Immunoglobulin kappa light chain OS=Homo sapiens PE=1 SV=1	1	7	7	1	1	0	6	1	0	0	0	0	1	0	6	1	0	0	0	0	1	0	0	1	0	0	0	0	49.1	49.1	11.2	23.379	214	214	0	156.22	By MS/MS	By matching	By MS/MS	By MS/MS	By matching	By matching	By matching	By matching
sp|P0DOY3|IGLC3_HUMAN	sp|P0DOY3|IGLC3_HUMAN	4	1	1	>sp|P0DOY3|IGLC3_HUMAN Immunoglobulin lambda constant 3 OS=Homo sapiens GN=IGLC3 PE=1 SV=1	1	4	1	1	3	4	4	1	0	0	0	0	1	1	1	1	0	0	0	0	1	1	1	1	0	0	0	0	43.4	17	17	11.265	106	106	0	13.809	By matching	By matching	By MS/MS	By matching	By matching	By matching	By matching	By matching
sp|P0DP01|HV108_HUMAN;sp|P01743|HV146_HUMAN;sp|P01742|HV169_HUMAN;sp|A0A0C4DH29|HV103_HUMAN;sp|A0A0B4J2H0|HV69D_HUMAN	sp|P0DP01|HV108_HUMAN;sp|P01743|HV146_HUMAN;sp|P01742|HV169_HUMAN;sp|A0A0C4DH29|HV103_HUMAN;sp|A0A0B4J2H0|HV69D_HUMAN	2;1;1;1;1	2;1;1;1;1	2;1;1;1;1	>sp|P0DP01|HV108_HUMAN Immunoglobulin heavy variable 1-8 OS=Homo sapiens GN=IGHV1-8 PE=3 SV=1;>sp|P01743|HV146_HUMAN Immunoglobulin heavy variable 1-46 OS=Homo sapiens GN=IGHV1-46 PE=1 SV=2;>sp|P01742|HV169_HUMAN Immunoglobulin heavy variable 1-69 OS=Homo	5	2	2	2	2	0	0	2	0	0	0	0	2	0	0	2	0	0	0	0	2	0	0	2	0	0	0	0	22.2	22.2	22.2	12.992	117	117;117;117;117;117	0	22.067	By MS/MS	By matching	By matching	By MS/MS	By matching	By matching	By matching	By matching
sp|Q5VTE0|EF1A3_HUMAN;sp|P68104|EF1A1_HUMAN;sp|P62630|EF1A1_RAT;sp|P10126|EF1A1_MOUSE;sp|Q05639|EF1A2_HUMAN;sp|P62631|EF1A2_MOUSE;sp|P0CN31|EF1A_CRYNB;sp|P0CN30|EF1A_CRYNJ	sp|Q5VTE0|EF1A3_HUMAN;sp|P68104|EF1A1_HUMAN;sp|P62630|EF1A1_RAT;sp|P10126|EF1A1_MOUSE;sp|Q05639|EF1A2_HUMAN;sp|P62631|EF1A2_MOUSE	11;11;11;11;6;6;5;5	11;11;11;11;6;6;5;5	6;6;6;6;1;1;0;0	>sp|Q5VTE0|EF1A3_HUMAN Putative elongation factor 1-alpha-like 3 OS=Homo sapiens GN=EEF1A1P5 PE=5 SV=1;>sp|P68104|EF1A1_HUMAN Elongation factor 1-alpha 1 OS=Homo sapiens GN=EEF1A1 PE=1 SV=1;>sp|P62630|EF1A1_RAT Elongation factor 1-alpha 1 OS=Rattus norvegi	8	11	11	6	9	10	10	11	11	11	11	10	9	10	10	11	11	11	11	10	5	5	5	6	6	6	6	5	25.1	25.1	19	50.184	462	462;462;462;462;463;463;459;459	0	188.18	By MS/MS	By MS/MS	By MS/MS	By MS/MS	By MS/MS	By MS/MS	By MS/MS	By MS/MS
sp|P10412|H14_HUMAN;sp|P43277|H13_MOUSE;sp|P16402|H13_HUMAN;sp|P16403|H12_HUMAN;sp|P15864|H12_MOUSE;sp|Q02539|H11_HUMAN;sp|P22492|H1T_HUMAN;sp|Q07133|H1T_MOUSE;sp|P40286|H1T_MACMU;sp|P43275|H11_MOUSE	sp|P10412|H14_HUMAN;sp|P43277|H13_MOUSE;sp|P16402|H13_HUMAN;sp|P16403|H12_HUMAN;sp|P15864|H12_MOUSE	17;17;17;16;13;8;4;4;4;3	17;17;17;16;13;8;4;4;4;3	11;11;11;10;11;4;4;4;4;3	>sp|P10412|H14_HUMAN Histone H1.4 OS=Homo sapiens GN=HIST1H1E PE=1 SV=2;>sp|P43277|H13_MOUSE Histone H1.3 OS=Mus musculus GN=Hist1h1d PE=1 SV=2;>sp|P16402|H13_HUMAN Histone H1.3 OS=Homo sapiens GN=HIST1H1D PE=1 SV=2;>sp|P16403|H12_HUMAN Histone H1.2 OS=Hom	10	17	17	11	14	17	16	12	15	14	14	16	14	17	16	12	15	14	14	16	10	11	11	8	9	10	10	11	35.2	35.2	22.4	21.865	219	219;221;221;213;212;215;207;208;208;213	0	233.43	By MS/MS	By MS/MS	By MS/MS	By MS/MS	By MS/MS	By MS/MS	By MS/MS	By MS/MS
sp|P10599|THIO_HUMAN	sp|P10599|THIO_HUMAN	6	6	6	>sp|P10599|THIO_HUMAN Thioredoxin OS=Homo sapiens GN=TXN PE=1 SV=3	1	6	6	6	5	5	6	4	4	4	4	3	5	5	6	4	4	4	4	3	5	5	6	4	4	4	4	3	31.4	31.4	31.4	11.737	105	105	0	63.368	By MS/MS	By MS/MS	By MS/MS	By MS/MS	By MS/MS	By MS/MS	By MS/MS	By MS/MS
sp|P10809|CH60_HUMAN;sp|O02649|CH60_DROME	sp|P10809|CH60_HUMAN	11;1	11;1	11;1	>sp|P10809|CH60_HUMAN 60 kDa heat shock protein, mitochondrial OS=Homo sapiens GN=HSPD1 PE=1 SV=2	2	11	11	11	3	7	9	11	10	11	10	10	3	7	9	11	10	11	10	10	3	7	9	11	10	11	10	10	30.4	30.4	30.4	61.054	573	573;573	0	171.55	By MS/MS	By MS/MS	By MS/MS	By MS/MS	By MS/MS	By MS/MS	By MS/MS	By MS/MS
sp|Q99879|H2B1M_HUMAN;sp|Q99877|H2B1N_HUMAN;sp|Q93079|H2B1H_HUMAN;sp|Q6ZWY9|H2B1C_MOUSE;sp|Q64525|H2B2B_MOUSE;sp|Q64478|H2B1H_MOUSE;sp|Q5QNW6|H2B2F_HUMAN;sp|P62807|H2B1C_HUMAN;sp|P58876|H2B1D_HUMAN;sp|P10854|H2B1M_MOUSE;sp|O60814|H2B1K_HUMAN;sp|P57053|H2BFS_HUMAN;sp|Q99880|H2B1L_HUMAN;sp|Q8CGP2|H2B1P_MOUSE;sp|Q64475|H2B1B_MOUSE;sp|P10853|H2B1F_MOUSE;sp|Q8CGP1|H2B1K_MOUSE;sp|Q6PC60|H2B3_DANRE;sp|P…	sp|Q99879|H2B1M_HUMAN;sp|Q99877|H2B1N_HUMAN;sp|Q93079|H2B1H_HUMAN;sp|Q6ZWY9|H2B1C_MOUSE;sp|Q64525|H2B2B_MOUSE;sp|Q64478|H2B1H_MOUSE;sp|Q5QNW6|H2B2F_HUMAN;sp|P62807|H2B1C_HUMAN;sp|P58876|H2B1D_HUMAN;sp|P10854|H2B1M_MOUSE;sp|O60814|H2B1K_HUMAN;sp|P57053|H2BFS_HUMAN;sp|Q99880|H2B1L_HUMAN;sp|Q8CGP2|H2B1P_MOUSE;sp|Q64475|H2B1B_MOUSE;sp|P10853|H2B1F_MOUSE;sp|Q8CGP1|H2B1K_MOUSE;sp|Q6PC60|H2B3_DANRE;sp|P…	14;14;14;14;14;14;14;14;14;14;13;12;12;12;12;12;11;10;7;5;5;5;5	14;14;14;14;14;14;14;14;14;14;13;12;12;12;12;12;11;10;7;5;5;5;5	4;4;4;4;4;4;4;4;4;4;4;4;4;4;4;4;4;0;0;0;0;0;0	>sp|Q99879|H2B1M_HUMAN Histone H2B type 1-M OS=Homo sapiens GN=HIST1H2BM PE=1 SV=3;>sp|Q99877|H2B1N_HUMAN Histone H2B type 1-N OS=Homo sapiens GN=HIST1H2BN PE=1 SV=3;>sp|Q93079|H2B1H_HUMAN Histone H2B type 1-H OS=Homo sapiens GN=HIST1H2BH PE=1 SV=3;>sp|Q6Z	23	14	14	4	12	14	13	11	14	14	11	13	12	14	13	11	14	14	11	13	4	4	4	3	4	4	4	4	74.6	74.6	20.6	13.989	126	126;126;126;126;126;126;126;126;126;126;126;126;126;126;126;126;126;126;127;126;126;126;127	0	230.61	By MS/MS	By MS/MS	By MS/MS	By MS/MS	By MS/MS	By MS/MS	By MS/MS	By MS/MS
sp|P11021|GRP78_HUMAN;sp|P20029|GRP78_MOUSE	sp|P11021|GRP78_HUMAN;sp|P20029|GRP78_MOUSE	2;2	2;2	2;2	>sp|P11021|GRP78_HUMAN 78 kDa glucose-regulated protein OS=Homo sapiens GN=HSPA5 PE=1 SV=2;>sp|P20029|GRP78_MOUSE 78 kDa glucose-regulated protein OS=Mus musculus GN=Hspa5 PE=1 SV=3	2	2	2	2	1	1	2	1	1	1	1	1	1	1	2	1	1	1	1	1	1	1	2	1	1	1	1	1	5.2	5.2	5.2	72.332	654	654;655	0	12.57	By MS/MS	By matching	By MS/MS	By matching	By matching	By matching	By MS/MS	By matching
sp|P63017|HSP7C_MOUSE;sp|P11142|HSP7C_HUMAN;sp|P54652|HSP72_HUMAN;sp|P48741|HSP77_HUMAN;sp|P10592|HSP72_YEAST;sp|P10591|HSP71_YEAST;sp|P17066|HSP76_HUMAN;sp|P41797|HSP71_CANAL	sp|P63017|HSP7C_MOUSE;sp|P11142|HSP7C_HUMAN	5;5;2;1;1;1;1;1	5;5;2;1;1;1;1;1	4;4;1;0;1;1;0;1	>sp|P63017|HSP7C_MOUSE Heat shock cognate 71 kDa protein OS=Mus musculus GN=Hspa8 PE=1 SV=1;>sp|P11142|HSP7C_HUMAN Heat shock cognate 71 kDa protein OS=Homo sapiens GN=HSPA8 PE=1 SV=1	8	5	5	4	0	4	5	0	4	5	3	5	0	4	5	0	4	5	3	5	0	3	4	0	4	4	2	4	9.4	9.4	7.4	70.87	646	646;646;639;367;639;642;643;656	0	43.193	By matching	By MS/MS	By MS/MS	By matching	By MS/MS	By MS/MS	By MS/MS	By MS/MS
sp|P11413|G6PD_HUMAN;sp|P12646|G6PD_DROME	sp|P11413|G6PD_HUMAN;sp|P12646|G6PD_DROME	2;1	2;1	2;1	>sp|P11413|G6PD_HUMAN Glucose-6-phosphate 1-dehydrogenase OS=Homo sapiens GN=G6PD PE=1 SV=4;>sp|P12646|G6PD_DROME Glucose-6-phosphate 1-dehydrogenase OS=Drosophila melanogaster GN=Zw PE=1 SV=2	2	2	2	2	1	1	2	1	2	2	2	0	1	1	2	1	2	2	2	0	1	1	2	1	2	2	2	0	4.5	4.5	4.5	59.256	515	515;524	0	13.29	By MS/MS	By MS/MS	By MS/MS	By matching	By matching	By MS/MS	By MS/MS	By matching
sp|P11827|GLCAP_SOYBN	sp|P11827|GLCAP_SOYBN	4	4	4	>sp|P11827|GLCAP_SOYBN Beta-conglycinin, alpha chain OS=Glycine max GN=CG-1 PE=2 SV=1	1	4	4	4	0	0	4	0	0	0	0	0	0	0	4	0	0	0	0	0	0	0	4	0	0	0	0	0	8.6	8.6	8.6	74.324	639	639	0	32.139	By matching	By matching	By MS/MS	By matching	By matching	By matching	By matching	By matching
sp|P17987|TCPA_HUMAN;sp|P11983|TCPA_MOUSE	sp|P17987|TCPA_HUMAN;sp|P11983|TCPA_MOUSE	2;2	2;2	2;2	>sp|P17987|TCPA_HUMAN T-complex protein 1 subunit alpha OS=Homo sapiens GN=TCP1 PE=1 SV=1;>sp|P11983|TCPA_MOUSE T-complex protein 1 subunit alpha OS=Mus musculus GN=Tcp1 PE=1 SV=3	2	2	2	2	1	0	2	1	0	1	1	0	1	0	2	1	0	1	1	0	1	0	2	1	0	1	1	0	6.5	6.5	6.5	60.343	556	556;556	0	12.178	By matching	By matching	By MS/MS	By matching	By matching	By matching	By matching	By matching
sp|P12004|PCNA_HUMAN;sp|Q9DEA3|PCNA_CHICK	sp|P12004|PCNA_HUMAN;sp|Q9DEA3|PCNA_CHICK	6;5	6;5	6;5	>sp|P12004|PCNA_HUMAN Proliferating cell nuclear antigen OS=Homo sapiens GN=PCNA PE=1 SV=1;>sp|Q9DEA3|PCNA_CHICK Proliferating cell nuclear antigen OS=Gallus gallus GN=PCNA PE=1 SV=1	2	6	6	6	0	1	2	4	5	6	6	5	0	1	2	4	5	6	6	5	0	1	2	4	5	6	6	5	27.6	27.6	27.6	28.768	261	261;262	0	49.445	By matching	By matching	By matching	By MS/MS	By MS/MS	By MS/MS	By MS/MS	By MS/MS
sp|P12074|CX6A1_HUMAN	sp|P12074|CX6A1_HUMAN	1	1	1	>sp|P12074|CX6A1_HUMAN Cytochrome c oxidase subunit 6A1, mitochondrial OS=Homo sapiens GN=COX6A1 PE=1 SV=4	1	1	1	1	0	1	1	0	1	0	1	1	0	1	1	0	1	0	1	1	0	1	1	0	1	0	1	1	26.6	26.6	26.6	12.155	109	109	0.0022989	6.846	By matching	By MS/MS	By matching	By matching	By matching	By matching	By matching	By matching
sp|Q00325|MPCP_HUMAN;sp|P12234|MPCP_BOVIN	sp|Q00325|MPCP_HUMAN;sp|P12234|MPCP_BOVIN	3;3	3;3	3;3	>sp|Q00325|MPCP_HUMAN Phosphate carrier protein, mitochondrial OS=Homo sapiens GN=SLC25A3 PE=1 SV=2;>sp|P12234|MPCP_BOVIN Phosphate carrier protein, mitochondrial OS=Bos taurus GN=SLC25A3 PE=1 SV=1	2	3	3	3	3	3	2	2	3	3	2	3	3	3	2	2	3	3	2	3	3	3	2	2	3	3	2	3	8.6	8.6	8.6	40.094	362	362;362	0	23.106	By MS/MS	By MS/MS	By MS/MS	By MS/MS	By MS/MS	By MS/MS	By MS/MS	By matching
sp|P12236|ADT3_HUMAN	sp|P12236|ADT3_HUMAN	9	4	4	>sp|P12236|ADT3_HUMAN ADP/ATP translocase 3 OS=Homo sapiens GN=SLC25A6 PE=1 SV=4	1	9	4	4	8	7	7	4	5	4	6	6	4	4	3	2	3	1	3	4	4	4	3	2	3	1	3	4	36.6	14.1	14.1	32.866	298	298	0	50.653	By MS/MS	By MS/MS	By MS/MS	By matching	By matching	By matching	By matching	By matching
sp|P12476|VP7_ROTRH	sp|P12476|VP7_ROTRH	1	1	1	>sp|P12476|VP7_ROTRH Outer capsid glycoprotein VP7 OS=Rotavirus A (strain RVA/Monkey/United States/RRV/1980/G3P5B[3]) PE=1 SV=1	1	1	1	1	0	1	1	0	1	0	1	0	0	1	1	0	1	0	1	0	0	1	1	0	1	0	1	0	3.7	3.7	3.7	36.988	326	326	1	-2	By matching	By matching	By MS/MS	By matching	By matching	By matching	By MS/MS	By matching
sp|P13639|EF2_HUMAN;sp|P58252|EF2_MOUSE;sp|P13060|EF2_DROME	sp|P13639|EF2_HUMAN;sp|P58252|EF2_MOUSE	13;12;2	13;12;2	13;12;2	>sp|P13639|EF2_HUMAN Elongation factor 2 OS=Homo sapiens GN=EEF2 PE=1 SV=4;>sp|P58252|EF2_MOUSE Elongation factor 2 OS=Mus musculus GN=Eef2 PE=1 SV=2	3	13	13	13	8	8	13	6	6	8	6	7	8	8	13	6	6	8	6	7	8	8	13	6	6	8	6	7	20.7	20.7	20.7	95.337	858	858;858;844	0	115.53	By MS/MS	By MS/MS	By MS/MS	By MS/MS	By MS/MS	By MS/MS	By matching	By MS/MS
sp|Q61233|PLSL_MOUSE;sp|P13796|PLSL_HUMAN;sp|Q14651|PLSI_HUMAN	sp|Q61233|PLSL_MOUSE;sp|P13796|PLSL_HUMAN	4;4;1	4;4;1	3;3;1	>sp|Q61233|PLSL_MOUSE Plastin-2 OS=Mus musculus GN=Lcp1 PE=1 SV=4;>sp|P13796|PLSL_HUMAN Plastin-2 OS=Homo sapiens GN=LCP1 PE=1 SV=6	3	4	4	3	3	2	4	2	3	2	3	1	3	2	4	2	3	2	3	1	2	2	3	1	2	1	2	1	9.6	9.6	7.5	70.148	627	627;627;629	0	35.921	By MS/MS	By MS/MS	By MS/MS	By matching	By MS/MS	By MS/MS	By MS/MS	By matching
sp|P13797|PLST_HUMAN	sp|P13797|PLST_HUMAN	2	1	1	>sp|P13797|PLST_HUMAN Plastin-3 OS=Homo sapiens GN=PLS3 PE=1 SV=4	1	2	1	1	1	0	2	1	1	1	1	0	0	0	1	0	0	0	0	0	0	0	1	0	0	0	0	0	4.3	2.2	2.2	70.81	630	630	0.0023148	6.9012	By matching	By matching	By MS/MS	By matching	By matching	By matching	By matching	By matching
sp|P14106|C1QB_MOUSE	sp|P14106|C1QB_MOUSE	5	5	4	>sp|P14106|C1QB_MOUSE Complement C1q subcomponent subunit B OS=Mus musculus GN=C1qb PE=1 SV=2	1	5	5	4	5	0	0	5	0	0	0	0	5	0	0	5	0	0	0	0	4	0	0	4	0	0	0	0	17.4	17.4	14.6	26.717	253	253	0	75.748	By MS/MS	By matching	By matching	By MS/MS	By matching	By matching	By matching	By matching
sp|P14174|MIF_HUMAN	sp|P14174|MIF_HUMAN	4	4	4	>sp|P14174|MIF_HUMAN Macrophage migration inhibitory factor OS=Homo sapiens GN=MIF PE=1 SV=4	1	4	4	4	3	3	3	4	4	4	4	4	3	3	3	4	4	4	4	4	3	3	3	4	4	4	4	4	35.7	35.7	35.7	12.476	115	115	0	39.696	By MS/MS	By MS/MS	By MS/MS	By MS/MS	By MS/MS	By MS/MS	By MS/MS	By MS/MS
sp|P14317|HCLS1_HUMAN	sp|P14317|HCLS1_HUMAN	3	3	3	>sp|P14317|HCLS1_HUMAN Hematopoietic lineage cell-specific protein OS=Homo sapiens GN=HCLS1 PE=1 SV=3	1	3	3	3	2	3	3	0	1	1	0	2	2	3	3	0	1	1	0	2	2	3	3	0	1	1	0	2	10.5	10.5	10.5	54.013	486	486	0	18.972	By MS/MS	By MS/MS	By MS/MS	By matching	By matching	By matching	By matching	By matching
sp|P14618|KPYM_HUMAN;sp|P52480|KPYM_MOUSE	sp|P14618|KPYM_HUMAN;sp|P52480|KPYM_MOUSE	15;10	15;10	15;10	>sp|P14618|KPYM_HUMAN Pyruvate kinase PKM OS=Homo sapiens GN=PKM PE=1 SV=4;>sp|P52480|KPYM_MOUSE Pyruvate kinase PKM OS=Mus musculus GN=Pkm PE=1 SV=4	2	15	15	15	12	13	13	9	11	13	10	10	12	13	13	9	11	13	10	10	12	13	13	9	11	13	10	10	45.8	45.8	45.8	57.936	531	531;531	0	284.8	By MS/MS	By MS/MS	By MS/MS	By MS/MS	By MS/MS	By MS/MS	By MS/MS	By MS/MS
sp|P14923|PLAK_HUMAN;sp|P35222|CTNB1_HUMAN	sp|P14923|PLAK_HUMAN	9;1	9;1	9;1	>sp|P14923|PLAK_HUMAN Junction plakoglobin OS=Homo sapiens GN=JUP PE=1 SV=3	2	9	9	9	6	6	9	2	4	2	2	3	6	6	9	2	4	2	2	3	6	6	9	2	4	2	2	3	14.9	14.9	14.9	81.744	745	745;781	0	109.28	By MS/MS	By MS/MS	By MS/MS	By MS/MS	By MS/MS	By matching	By matching	By MS/MS
sp|P15104|GLNA_HUMAN	sp|P15104|GLNA_HUMAN	4	4	4	>sp|P15104|GLNA_HUMAN Glutamine synthetase OS=Homo sapiens GN=GLUL PE=1 SV=4	1	4	4	4	0	0	4	0	0	0	0	1	0	0	4	0	0	0	0	1	0	0	4	0	0	0	0	1	12.3	12.3	12.3	42.064	373	373	0	58.137	By matching	By matching	By MS/MS	By matching	By matching	By matching	By matching	By matching
sp|P15153|RAC2_HUMAN	sp|P15153|RAC2_HUMAN	11	11	7	>sp|P15153|RAC2_HUMAN Ras-related C3 botulinum toxin substrate 2 OS=Homo sapiens GN=RAC2 PE=1 SV=1	1	11	11	7	10	11	11	6	8	7	5	6	10	11	11	6	8	7	5	6	6	7	7	3	4	4	3	4	35.9	35.9	29.7	21.429	192	192	0	100.2	By MS/MS	By MS/MS	By MS/MS	By MS/MS	By MS/MS	By MS/MS	By MS/MS	By MS/MS
sp|P15252|REF_HEVBR	sp|P15252|REF_HEVBR	3	3	3	>sp|P15252|REF_HEVBR Rubber elongation factor protein OS=Hevea brasiliensis PE=1 SV=2	1	3	3	3	0	1	0	0	3	0	0	0	0	1	0	0	3	0	0	0	0	1	0	0	3	0	0	0	21	21	21	14.722	138	138	0	23.41	By matching	By matching	By matching	By matching	By MS/MS	By matching	By matching	By matching
sp|P15880|RS2_HUMAN	sp|P15880|RS2_HUMAN	4	4	4	>sp|P15880|RS2_HUMAN 40S ribosomal protein S2 OS=Homo sapiens GN=RPS2 PE=1 SV=2	1	4	4	4	3	3	3	3	2	3	2	0	3	3	3	3	2	3	2	0	3	3	3	3	2	3	2	0	15	15	15	31.324	293	293	0	49.745	By MS/MS	By MS/MS	By MS/MS	By matching	By matching	By matching	By matching	By matching
sp|P15924|DESP_HUMAN	sp|P15924|DESP_HUMAN	84	84	84	>sp|P15924|DESP_HUMAN Desmoplakin OS=Homo sapiens GN=DSP PE=1 SV=3	1	84	84	84	18	28	84	22	10	5	6	17	18	28	84	22	10	5	6	17	18	28	84	22	10	5	6	17	31.8	31.8	31.8	331.77	2871	2871	0	323.31	By MS/MS	By MS/MS	By MS/MS	By MS/MS	By MS/MS	By matching	By matching	By matching
sp|P16401|H15_HUMAN;sp|P43276|H15_MOUSE	sp|P16401|H15_HUMAN;sp|P43276|H15_MOUSE	15;12	9;6	9;6	>sp|P16401|H15_HUMAN Histone H1.5 OS=Homo sapiens GN=HIST1H1B PE=1 SV=3;>sp|P43276|H15_MOUSE Histone H1.5 OS=Mus musculus GN=Hist1h1b PE=1 SV=2	2	15	9	9	9	13	13	10	15	10	11	11	5	7	8	6	9	6	7	6	5	7	8	6	9	6	7	6	38.5	25.2	25.2	22.58	226	226;223	0	80.247	By MS/MS	By MS/MS	By MS/MS	By MS/MS	By MS/MS	By MS/MS	By MS/MS	By MS/MS
sp|P17096|HMGA1_HUMAN	sp|P17096|HMGA1_HUMAN	1	1	1	>sp|P17096|HMGA1_HUMAN High mobility group protein HMG-I/HMG-Y OS=Homo sapiens GN=HMGA1 PE=1 SV=3	1	1	1	1	0	1	1	1	1	0	0	1	0	1	1	1	1	0	0	1	0	1	1	1	1	0	0	1	15	15	15	11.676	107	107	0	13.658	By matching	By MS/MS	By MS/MS	By matching	By MS/MS	By matching	By matching	By MS/MS
sp|P17858|PFKAL_HUMAN	sp|P17858|PFKAL_HUMAN	3	3	3	>sp|P17858|PFKAL_HUMAN ATP-dependent 6-phosphofructokinase, liver type OS=Homo sapiens GN=PFKL PE=1 SV=6	1	3	3	3	2	2	3	0	0	0	0	0	2	2	3	0	0	0	0	0	2	2	3	0	0	0	0	0	4	4	4	85.018	780	780	0	22.295	By MS/MS	By MS/MS	By MS/MS	By matching	By matching	By matching	By matching	By matching
sp|P17931|LEG3_HUMAN	sp|P17931|LEG3_HUMAN	2	2	2	>sp|P17931|LEG3_HUMAN Galectin-3 OS=Homo sapiens GN=LGALS3 PE=1 SV=5	1	2	2	2	0	0	2	0	0	0	0	0	0	0	2	0	0	0	0	0	0	0	2	0	0	0	0	0	12.8	12.8	12.8	26.152	250	250	0	13.241	By matching	By matching	By MS/MS	By matching	By matching	By matching	By matching	By matching
sp|P18621|RL17_HUMAN	sp|P18621|RL17_HUMAN	2	2	2	>sp|P18621|RL17_HUMAN 60S ribosomal protein L17 OS=Homo sapiens GN=RPL17 PE=1 SV=3	1	2	2	2	1	1	1	0	0	1	0	0	1	1	1	0	0	1	0	0	1	1	1	0	0	1	0	0	12.5	12.5	12.5	21.397	184	184	0	11.207	By matching	By matching	By MS/MS	By matching	By matching	By MS/MS	By matching	By matching
sp|P18669|PGAM1_HUMAN;sp|Q8N0Y7|PGAM4_HUMAN;sp|Q8MKE8|PGAM4_PANTR;sp|P15259|PGAM2_HUMAN	sp|P18669|PGAM1_HUMAN;sp|Q8N0Y7|PGAM4_HUMAN;sp|Q8MKE8|PGAM4_PANTR	3;2;2;1	3;2;2;1	3;2;2;1	>sp|P18669|PGAM1_HUMAN Phosphoglycerate mutase 1 OS=Homo sapiens GN=PGAM1 PE=1 SV=2;>sp|Q8N0Y7|PGAM4_HUMAN Probable phosphoglycerate mutase 4 OS=Homo sapiens GN=PGAM4 PE=3 SV=1;>sp|Q8MKE8|PGAM4_PANTR Probable phosphoglycerate mutase 4 OS=Pan troglodytes GN	4	3	3	3	0	1	3	0	1	2	0	1	0	1	3	0	1	2	0	1	0	1	3	0	1	2	0	1	15.4	15.4	15.4	28.804	254	254;254;254;253	0	24.551	By matching	By matching	By MS/MS	By matching	By matching	By matching	By matching	By matching
sp|P19338|NUCL_HUMAN	sp|P19338|NUCL_HUMAN	3	3	3	>sp|P19338|NUCL_HUMAN Nucleolin OS=Homo sapiens GN=NCL PE=1 SV=3	1	3	3	3	1	1	1	1	2	3	1	2	1	1	1	1	2	3	1	2	1	1	1	1	2	3	1	2	3.9	3.9	3.9	76.613	710	710	0	18.6	By matching	By matching	By matching	By MS/MS	By MS/MS	By MS/MS	By MS/MS	By MS/MS
sp|P19474|RO52_HUMAN	sp|P19474|RO52_HUMAN	1	1	1	>sp|P19474|RO52_HUMAN E3 ubiquitin-protein ligase TRIM21 OS=Homo sapiens GN=TRIM21 PE=1 SV=1	1	1	1	1	1	1	1	0	0	0	0	0	1	1	1	0	0	0	0	0	1	1	1	0	0	0	0	0	5.1	5.1	5.1	54.169	475	475	0.0023419	7.0643	By MS/MS	By MS/MS	By matching	By matching	By matching	By matching	By matching	By matching
sp|P19971|TYPH_HUMAN	sp|P19971|TYPH_HUMAN	7	7	7	>sp|P19971|TYPH_HUMAN Thymidine phosphorylase OS=Homo sapiens GN=TYMP PE=1 SV=2	1	7	7	7	0	1	7	0	0	0	0	0	0	1	7	0	0	0	0	0	0	1	7	0	0	0	0	0	25.1	25.1	25.1	49.955	482	482	0	47.958	By matching	By matching	By MS/MS	By matching	By matching	By matching	By matching	By matching
sp|P20700|LMNB1_HUMAN	sp|P20700|LMNB1_HUMAN	13	13	13	>sp|P20700|LMNB1_HUMAN Lamin-B1 OS=Homo sapiens GN=LMNB1 PE=1 SV=2	1	13	13	13	9	9	13	9	7	12	10	10	9	9	13	9	7	12	10	10	9	9	13	9	7	12	10	10	30.5	30.5	30.5	66.408	586	586	0	155.57	By MS/MS	By MS/MS	By MS/MS	By MS/MS	By MS/MS	By MS/MS	By MS/MS	By MS/MS
sp|P20768|IGHM_SUNMU	sp|P20768|IGHM_SUNMU	1	1	1	>sp|P20768|IGHM_SUNMU Ig mu chain C region OS=Suncus murinus PE=4 SV=1	1	1	1	1	1	0	0	1	0	0	0	0	1	0	0	1	0	0	0	0	1	0	0	1	0	0	0	0	2.2	2.2	2.2	50.074	457	457	0.0023923	7.2842	By MS/MS	By matching	By matching	By MS/MS	By matching	By matching	By matching	By matching
sp|P60891|PRPS1_HUMAN;sp|P21108|PRPS3_HUMAN;sp|P11908|PRPS2_HUMAN	sp|P60891|PRPS1_HUMAN;sp|P21108|PRPS3_HUMAN;sp|P11908|PRPS2_HUMAN	3;3;2	3;3;2	3;3;2	>sp|P60891|PRPS1_HUMAN Ribose-phosphate pyrophosphokinase 1 OS=Homo sapiens GN=PRPS1 PE=1 SV=2;>sp|P21108|PRPS3_HUMAN Ribose-phosphate pyrophosphokinase 3 OS=Homo sapiens GN=PRPS1L1 PE=1 SV=2;>sp|P11908|PRPS2_HUMAN Ribose-phosphate pyrophosphokinase 2 OS=H	3	3	3	3	2	2	2	0	2	2	0	2	2	2	2	0	2	2	0	2	2	2	2	0	2	2	0	2	12.9	12.9	12.9	34.834	318	318;318;318	0	24.943	By matching	By MS/MS	By MS/MS	By matching	By MS/MS	By matching	By matching	By matching
sp|P21281|VATB2_HUMAN;sp|P15313|VATB1_HUMAN	sp|P21281|VATB2_HUMAN;sp|P15313|VATB1_HUMAN	2;1	2;1	2;1	>sp|P21281|VATB2_HUMAN V-type proton ATPase subunit B, brain isoform OS=Homo sapiens GN=ATP6V1B2 PE=1 SV=3;>sp|P15313|VATB1_HUMAN V-type proton ATPase subunit B, kidney isoform OS=Homo sapiens GN=ATP6V1B1 PE=1 SV=3	2	2	2	2	0	0	2	0	0	2	0	0	0	0	2	0	0	2	0	0	0	0	2	0	0	2	0	0	7.4	7.4	7.4	56.5	511	511;513	0	12.123	By matching	By matching	By MS/MS	By matching	By matching	By matching	By matching	By matching
sp|P21333|FLNA_HUMAN;sp|Q14315|FLNC_HUMAN	sp|P21333|FLNA_HUMAN	18;1	18;1	17;0	>sp|P21333|FLNA_HUMAN Filamin-A OS=Homo sapiens GN=FLNA PE=1 SV=4	2	18	18	17	8	8	16	2	6	13	12	9	8	8	16	2	6	13	12	9	7	7	15	2	5	12	11	9	12.7	12.7	12.4	280.74	2647	2647;2725	0	179.62	By MS/MS	By MS/MS	By MS/MS	By MS/MS	By matching	By MS/MS	By MS/MS	By MS/MS
sp|P22061|PIMT_HUMAN;sp|P15246|PIMT_BOVIN	sp|P22061|PIMT_HUMAN;sp|P15246|PIMT_BOVIN	5;3	5;3	5;3	>sp|P22061|PIMT_HUMAN Protein-L-isoaspartate(D-aspartate) O-methyltransferase OS=Homo sapiens GN=PCMT1 PE=1 SV=4;>sp|P15246|PIMT_BOVIN Protein-L-isoaspartate(D-aspartate) O-methyltransferase OS=Bos taurus GN=PCMT1 PE=1 SV=2	2	5	5	5	5	5	5	5	5	5	4	5	5	5	5	5	5	5	4	5	5	5	5	5	5	5	4	5	44.5	44.5	44.5	24.636	227	227;227	0	85.416	By MS/MS	By MS/MS	By MS/MS	By MS/MS	By MS/MS	By MS/MS	By MS/MS	By MS/MS
sp|P22102|PUR2_HUMAN	sp|P22102|PUR2_HUMAN	2	2	2	>sp|P22102|PUR2_HUMAN Trifunctional purine biosynthetic protein adenosine-3 OS=Homo sapiens GN=GART PE=1 SV=1	1	2	2	2	0	1	0	2	1	1	1	1	0	1	0	2	1	1	1	1	0	1	0	2	1	1	1	1	4.3	4.3	4.3	107.77	1010	1010	0	12.191	By matching	By matching	By matching	By MS/MS	By MS/MS	By matching	By matching	By matching
sp|P22234|PUR6_HUMAN	sp|P22234|PUR6_HUMAN	3	3	3	>sp|P22234|PUR6_HUMAN Multifunctional protein ADE2 OS=Homo sapiens GN=PAICS PE=1 SV=3	1	3	3	3	1	1	1	2	2	2	2	3	1	1	1	2	2	2	2	3	1	1	1	2	2	2	2	3	7.3	7.3	7.3	47.079	425	425	0	93.125	By matching	By matching	By matching	By MS/MS	By MS/MS	By MS/MS	By MS/MS	By MS/MS
sp|P22314|UBA1_HUMAN	sp|P22314|UBA1_HUMAN	2	2	2	>sp|P22314|UBA1_HUMAN Ubiquitin-like modifier-activating enzyme 1 OS=Homo sapiens GN=UBA1 PE=1 SV=3	1	2	2	2	0	2	2	1	2	2	1	1	0	2	2	1	2	2	1	1	0	2	2	1	2	2	1	1	3.9	3.9	3.9	117.85	1058	1058	0	13.48	By matching	By matching	By MS/MS	By matching	By matching	By MS/MS	By matching	By matching
sp|P22528|SPR1B_HUMAN	sp|P22528|SPR1B_HUMAN	4	2	2	>sp|P22528|SPR1B_HUMAN Cornifin-B OS=Homo sapiens GN=SPRR1B PE=1 SV=2	1	4	2	2	0	0	4	0	0	0	0	0	0	0	2	0	0	0	0	0	0	0	2	0	0	0	0	0	76.4	67.4	67.4	9.8875	89	89	0	20.691	By matching	By matching	By MS/MS	By matching	By matching	By matching	By matching	By matching
sp|P35326|SPR2A_HUMAN;sp|P35325|SPR2B_HUMAN;sp|P22532|SPR2D_HUMAN;sp|P22531|SPR2E_HUMAN;sp|Q9BYE4|SPR2G_HUMAN	sp|P35326|SPR2A_HUMAN;sp|P35325|SPR2B_HUMAN;sp|P22532|SPR2D_HUMAN;sp|P22531|SPR2E_HUMAN;sp|Q9BYE4|SPR2G_HUMAN	1;1;1;1;1	1;1;1;1;1	1;1;1;1;1	>sp|P35326|SPR2A_HUMAN Small proline-rich protein 2A OS=Homo sapiens GN=SPRR2A PE=1 SV=1;>sp|P35325|SPR2B_HUMAN Small proline-rich protein 2B OS=Homo sapiens GN=SPRR2B PE=2 SV=1;>sp|P22532|SPR2D_HUMAN Small proline-rich protein 2D OS=Homo sapiens GN=SPRR2D	5	1	1	1	0	0	1	0	0	0	0	0	0	0	1	0	0	0	0	0	0	0	1	0	0	0	0	0	29.2	29.2	29.2	7.9653	72	72;72;72;72;73	0	13.99	By matching	By matching	By MS/MS	By matching	By matching	By matching	By matching	By matching
sp|P22599|A1AT2_MOUSE;sp|Q00897|A1AT4_MOUSE	sp|P22599|A1AT2_MOUSE;sp|Q00897|A1AT4_MOUSE	3;2	3;2	2;1	>sp|P22599|A1AT2_MOUSE Alpha-1-antitrypsin 1-2 OS=Mus musculus GN=Serpina1b PE=1 SV=2;>sp|Q00897|A1AT4_MOUSE Alpha-1-antitrypsin 1-4 OS=Mus musculus GN=Serpina1d PE=1 SV=1	2	3	3	2	3	0	0	2	0	0	0	0	3	0	0	2	0	0	0	0	2	0	0	1	0	0	0	0	10.2	10.2	10.2	45.974	413	413;413	0	35.5	By MS/MS	By matching	By matching	By MS/MS	By matching	By matching	By matching	By matching
sp|P22626|ROA2_HUMAN	sp|P22626|ROA2_HUMAN	5	5	5	>sp|P22626|ROA2_HUMAN Heterogeneous nuclear ribonucleoproteins A2/B1 OS=Homo sapiens GN=HNRNPA2B1 PE=1 SV=2	1	5	5	5	3	4	5	3	4	4	2	5	3	4	5	3	4	4	2	5	3	4	5	3	4	4	2	5	22.7	22.7	22.7	37.429	353	353	0	74.479	By matching	By MS/MS	By MS/MS	By MS/MS	By MS/MS	By MS/MS	By MS/MS	By MS/MS
sp|P22695|QCR2_HUMAN	sp|P22695|QCR2_HUMAN	2	2	2	>sp|P22695|QCR2_HUMAN Cytochrome b-c1 complex subunit 2, mitochondrial OS=Homo sapiens GN=UQCRC2 PE=1 SV=3	1	2	2	2	1	0	2	1	1	0	1	1	1	0	2	1	1	0	1	1	1	0	2	1	1	0	1	1	8.2	8.2	8.2	48.442	453	453	0	28.168	By MS/MS	By matching	By MS/MS	By matching	By matching	By matching	By matching	By matching
sp|P23246|SFPQ_HUMAN	sp|P23246|SFPQ_HUMAN	4	4	4	>sp|P23246|SFPQ_HUMAN Splicing factor, proline- and glutamine-rich OS=Homo sapiens GN=SFPQ PE=1 SV=2	1	4	4	4	2	2	3	2	4	3	3	3	2	2	3	2	4	3	3	3	2	2	3	2	4	3	3	3	9.6	9.6	9.6	76.149	707	707	0	33.303	By MS/MS	By matching	By MS/MS	By matching	By MS/MS	By MS/MS	By matching	By matching
sp|P23381|SYWC_HUMAN	sp|P23381|SYWC_HUMAN	1	1	1	>sp|P23381|SYWC_HUMAN Tryptophan--tRNA ligase, cytoplasmic OS=Homo sapiens GN=WARS PE=1 SV=2	1	1	1	1	0	0	1	0	0	0	0	0	0	0	1	0	0	0	0	0	0	0	1	0	0	0	0	0	2.1	2.1	2.1	53.165	471	471	0.0024038	7.3282	By matching	By matching	By MS/MS	By matching	By matching	By matching	By matching	By matching
sp|P23396|RS3_HUMAN;sp|Q06559|RS3_DROME	sp|P23396|RS3_HUMAN	9;1	9;1	9;1	>sp|P23396|RS3_HUMAN 40S ribosomal protein S3 OS=Homo sapiens GN=RPS3 PE=1 SV=2	2	9	9	9	7	4	9	3	2	3	5	6	7	4	9	3	2	3	5	6	7	4	9	3	2	3	5	6	54.3	54.3	54.3	26.688	243	243;246	0	69.817	By MS/MS	By MS/MS	By MS/MS	By matching	By matching	By matching	By MS/MS	By matching
sp|Q16778|H2B2E_HUMAN;sp|P33778|H2B1B_HUMAN;sp|P23527|H2B1O_HUMAN;sp|P06899|H2B1J_HUMAN;sp|Q64524|H2B2E_MOUSE;sp|Q6DRA6|H2B2D_HUMAN;sp|Q6DN03|H2B2C_HUMAN	sp|Q16778|H2B2E_HUMAN;sp|P33778|H2B1B_HUMAN;sp|P23527|H2B1O_HUMAN;sp|P06899|H2B1J_HUMAN	11;11;11;10;5;2;2	1;1;1;1;1;1;1	1;1;1;1;1;1;1	>sp|Q16778|H2B2E_HUMAN Histone H2B type 2-E OS=Homo sapiens GN=HIST2H2BE PE=1 SV=3;>sp|P33778|H2B1B_HUMAN Histone H2B type 1-B OS=Homo sapiens GN=HIST1H2BB PE=1 SV=2;>sp|P23527|H2B1O_HUMAN Histone H2B type 1-O OS=Homo sapiens GN=HIST1H2BO PE=1 SV=3;>sp|P06	7	11	1	1	8	11	10	9	11	10	7	9	0	1	1	1	1	0	0	0	0	1	1	1	1	0	0	0	74.6	9.5	9.5	13.92	126	126;126;126;126;126;164;193	0.0022573	6.7094	By matching	By matching	By MS/MS	By matching	By matching	By matching	By matching	By matching
sp|P23528|COF1_HUMAN;sp|Q9Y281|COF2_HUMAN;sp|P60981|DEST_HUMAN	sp|P23528|COF1_HUMAN	15;6;1	15;6;1	15;6;1	>sp|P23528|COF1_HUMAN Cofilin-1 OS=Homo sapiens GN=CFL1 PE=1 SV=3	3	15	15	15	13	14	14	10	13	12	11	11	13	14	14	10	13	12	11	11	13	14	14	10	13	12	11	11	74.1	74.1	74.1	18.502	166	166;166;165	0	309.24	By MS/MS	By MS/MS	By MS/MS	By MS/MS	By MS/MS	By MS/MS	By MS/MS	By MS/MS
sp|P24534|EF1B_HUMAN	sp|P24534|EF1B_HUMAN	1	1	1	>sp|P24534|EF1B_HUMAN Elongation factor 1-beta OS=Homo sapiens GN=EEF1B2 PE=1 SV=3	1	1	1	1	0	0	0	0	1	1	1	1	0	0	0	0	1	1	1	1	0	0	0	0	1	1	1	1	10.7	10.7	10.7	24.763	225	225	0.0026596	9.6656	By matching	By matching	By matching	By matching	By MS/MS	By matching	By matching	By matching
sp|P25205|MCM3_HUMAN	sp|P25205|MCM3_HUMAN	1	1	1	>sp|P25205|MCM3_HUMAN DNA replication licensing factor MCM3 OS=Homo sapiens GN=MCM3 PE=1 SV=3	1	1	1	1	0	0	0	1	1	1	1	1	0	0	0	1	1	1	1	1	0	0	0	1	1	1	1	1	1.5	1.5	1.5	90.98	808	808	0.0024752	7.7631	By matching	By matching	By matching	By MS/MS	By MS/MS	By MS/MS	By MS/MS	By MS/MS
sp|P25311|ZA2G_HUMAN	sp|P25311|ZA2G_HUMAN	5	5	5	>sp|P25311|ZA2G_HUMAN Zinc-alpha-2-glycoprotein OS=Homo sapiens GN=AZGP1 PE=1 SV=2	1	5	5	5	2	2	5	1	0	0	2	1	2	2	5	1	0	0	2	1	2	2	5	1	0	0	2	1	28.2	28.2	28.2	34.258	298	298	0	53.759	By matching	By matching	By MS/MS	By matching	By matching	By matching	By matching	By matching
sp|P25398|RS12_HUMAN	sp|P25398|RS12_HUMAN	2	2	2	>sp|P25398|RS12_HUMAN 40S ribosomal protein S12 OS=Homo sapiens GN=RPS12 PE=1 SV=3	1	2	2	2	1	0	2	1	1	2	1	2	1	0	2	1	1	2	1	2	1	0	2	1	1	2	1	2	24.2	24.2	24.2	14.515	132	132	0	23.933	By MS/MS	By matching	By MS/MS	By MS/MS	By matching	By matching	By matching	By matching
sp|P26038|MOES_HUMAN;sp|P35241|RADI_HUMAN	sp|P26038|MOES_HUMAN;sp|P35241|RADI_HUMAN	3;3	3;3	2;2	>sp|P26038|MOES_HUMAN Moesin OS=Homo sapiens GN=MSN PE=1 SV=3;>sp|P35241|RADI_HUMAN Radixin OS=Homo sapiens GN=RDX PE=1 SV=1	2	3	3	2	2	2	3	2	2	2	2	2	2	2	3	2	2	2	2	2	1	1	2	2	1	2	1	2	4.5	4.5	2.6	67.819	577	577;583	0	21.324	By matching	By matching	By MS/MS	By matching	By matching	By MS/MS	By matching	By matching
sp|P26373|RL13_HUMAN	sp|P26373|RL13_HUMAN	2	2	2	>sp|P26373|RL13_HUMAN 60S ribosomal protein L13 OS=Homo sapiens GN=RPL13 PE=1 SV=4	1	2	2	2	0	1	2	1	2	2	2	2	0	1	2	1	2	2	2	2	0	1	2	1	2	2	2	2	13.7	13.7	13.7	24.261	211	211	0	24.646	By matching	By MS/MS	By MS/MS	By MS/MS	By MS/MS	By MS/MS	By MS/MS	By MS/MS
sp|P26583|HMGB2_HUMAN	sp|P26583|HMGB2_HUMAN	2	1	1	>sp|P26583|HMGB2_HUMAN High mobility group protein B2 OS=Homo sapiens GN=HMGB2 PE=1 SV=2	1	2	1	1	1	2	1	1	2	2	2	2	1	1	0	1	1	1	1	1	1	1	0	1	1	1	1	1	13.9	7.2	7.2	24.033	209	209	0.0022883	6.8079	By matching	By MS/MS	By matching	By matching	By MS/MS	By matching	By matching	By matching
sp|P26641|EF1G_HUMAN	sp|P26641|EF1G_HUMAN	3	3	3	>sp|P26641|EF1G_HUMAN Elongation factor 1-gamma OS=Homo sapiens GN=EEF1G PE=1 SV=3	1	3	3	3	0	1	2	1	2	3	2	3	0	1	2	1	2	3	2	3	0	1	2	1	2	3	2	3	10.8	10.8	10.8	50.118	437	437	0	22.297	By matching	By MS/MS	By MS/MS	By MS/MS	By MS/MS	By MS/MS	By MS/MS	By MS/MS
sp|P27348|1433T_HUMAN	sp|P27348|1433T_HUMAN	3	3	3	>sp|P27348|1433T_HUMAN 14-3-3 protein theta OS=Homo sapiens GN=YWHAQ PE=1 SV=1	1	3	3	3	0	3	2	1	3	2	2	2	0	3	2	1	3	2	2	2	0	3	2	1	3	2	2	2	15.9	15.9	15.9	27.764	245	245	0	32.836	By matching	By MS/MS	By MS/MS	By matching	By MS/MS	By matching	By matching	By MS/MS
sp|P27482|CALL3_HUMAN	sp|P27482|CALL3_HUMAN	10	10	10	>sp|P27482|CALL3_HUMAN Calmodulin-like protein 3 OS=Homo sapiens GN=CALML3 PE=1 SV=2	1	10	10	10	0	0	10	0	0	1	0	0	0	0	10	0	0	1	0	0	0	0	10	0	0	1	0	0	79.9	79.9	79.9	16.891	149	149	0	191.81	By matching	By matching	By MS/MS	By matching	By matching	By matching	By matching	By matching
sp|P27635|RL10_HUMAN;sp|Q96L21|RL10L_HUMAN;sp|O61231|RL10_DROME	sp|P27635|RL10_HUMAN;sp|Q96L21|RL10L_HUMAN	4;2;1	4;2;1	4;2;1	>sp|P27635|RL10_HUMAN 60S ribosomal protein L10 OS=Homo sapiens GN=RPL10 PE=1 SV=4;>sp|Q96L21|RL10L_HUMAN 60S ribosomal protein L10-like OS=Homo sapiens GN=RPL10L PE=1 SV=3	3	4	4	4	3	3	4	1	1	2	1	1	3	3	4	1	1	2	1	1	3	3	4	1	1	2	1	1	24.3	24.3	24.3	24.604	214	214;214;218	0	38.217	By MS/MS	By MS/MS	By MS/MS	By MS/MS	By matching	By matching	By matching	By matching
sp|P29401|TKT_HUMAN	sp|P29401|TKT_HUMAN	3	3	3	>sp|P29401|TKT_HUMAN Transketolase OS=Homo sapiens GN=TKT PE=1 SV=3	1	3	3	3	2	2	3	1	1	1	2	0	2	2	3	1	1	1	2	0	2	2	3	1	1	1	2	0	6.9	6.9	6.9	67.877	623	623	0	21.482	By MS/MS	By matching	By MS/MS	By matching	By matching	By matching	By matching	By matching
sp|P29508|SPB3_HUMAN	sp|P29508|SPB3_HUMAN	5	5	1	>sp|P29508|SPB3_HUMAN Serpin B3 OS=Homo sapiens GN=SERPINB3 PE=1 SV=2	1	5	5	1	0	1	5	0	1	1	0	1	0	1	5	0	1	1	0	1	0	1	1	0	1	1	0	1	12.6	12.6	3.6	44.564	390	390	0	71.588	By matching	By matching	By MS/MS	By matching	By matching	By matching	By matching	By matching
sp|P29699|FETUA_MOUSE	sp|P29699|FETUA_MOUSE	1	1	1	>sp|P29699|FETUA_MOUSE Alpha-2-HS-glycoprotein OS=Mus musculus GN=Ahsg PE=1 SV=1	1	1	1	1	1	0	0	1	0	0	0	0	1	0	0	1	0	0	0	0	1	0	0	1	0	0	0	0	7	7	7	37.325	345	345	0.004386	6.519	By MS/MS	By matching	By matching	By MS/MS	By matching	By matching	By matching	By matching
sp|P30041|PRDX6_HUMAN	sp|P30041|PRDX6_HUMAN	1	1	1	>sp|P30041|PRDX6_HUMAN Peroxiredoxin-6 OS=Homo sapiens GN=PRDX6 PE=1 SV=3	1	1	1	1	0	1	1	0	1	1	1	1	0	1	1	0	1	1	1	1	0	1	1	0	1	1	1	1	9.4	9.4	9.4	25.035	224	224	0	45.097	By matching	By MS/MS	By MS/MS	By matching	By MS/MS	By MS/MS	By matching	By matching
sp|P30044|PRDX5_HUMAN	sp|P30044|PRDX5_HUMAN	1	1	1	>sp|P30044|PRDX5_HUMAN Peroxiredoxin-5, mitochondrial OS=Homo sapiens GN=PRDX5 PE=1 SV=4	1	1	1	1	1	1	1	0	1	1	1	1	1	1	1	0	1	1	1	1	1	1	1	0	1	1	1	1	13.6	13.6	13.6	22.086	214	214	0.0025	7.8541	By MS/MS	By MS/MS	By MS/MS	By matching	By matching	By matching	By matching	By matching
sp|P30050|RL12_HUMAN	sp|P30050|RL12_HUMAN	7	7	7	>sp|P30050|RL12_HUMAN 60S ribosomal protein L12 OS=Homo sapiens GN=RPL12 PE=1 SV=1	1	7	7	7	4	7	7	5	7	7	7	7	4	7	7	5	7	7	7	7	4	7	7	5	7	7	7	7	66.7	66.7	66.7	17.818	165	165	0	105.16	By MS/MS	By MS/MS	By MS/MS	By MS/MS	By MS/MS	By MS/MS	By MS/MS	By MS/MS
sp|P31146|COR1A_HUMAN;sp|O89053|COR1A_MOUSE	sp|P31146|COR1A_HUMAN	8;3	8;3	8;3	>sp|P31146|COR1A_HUMAN Coronin-1A OS=Homo sapiens GN=CORO1A PE=1 SV=4	2	8	8	8	6	7	8	4	4	4	4	4	6	7	8	4	4	4	4	4	6	7	8	4	4	4	4	4	19.5	19.5	19.5	51.026	461	461;461	0	79.285	By MS/MS	By MS/MS	By MS/MS	By matching	By matching	By MS/MS	By matching	By matching
sp|P31151|S10A7_HUMAN;sp|Q86SG5|S1A7A_HUMAN	sp|P31151|S10A7_HUMAN	5;1	5;1	5;1	>sp|P31151|S10A7_HUMAN Protein S100-A7 OS=Homo sapiens GN=S100A7 PE=1 SV=4	2	5	5	5	1	2	5	1	1	1	1	1	1	2	5	1	1	1	1	1	1	2	5	1	1	1	1	1	45.5	45.5	45.5	11.471	101	101;101	0	38.183	By matching	By MS/MS	By MS/MS	By matching	By MS/MS	By MS/MS	By MS/MS	By matching
sp|P31721|C1QB_RAT	sp|P31721|C1QB_RAT	2	1	1	>sp|P31721|C1QB_RAT Complement C1q subcomponent subunit B OS=Rattus norvegicus GN=C1qb PE=1 SV=2	1	2	1	1	1	0	0	2	0	0	0	0	0	0	0	1	0	0	0	0	0	0	0	1	0	0	0	0	4.3	4.3	4.3	26.589	253	253	0.0025445	8.392	By matching	By matching	By matching	By MS/MS	By matching	By matching	By matching	By matching
sp|P31722|C1QC_RAT	sp|P31722|C1QC_RAT	3	3	3	>sp|P31722|C1QC_RAT Complement C1q subcomponent subunit C OS=Rattus norvegicus GN=C1qc PE=1 SV=2	1	3	3	3	3	0	0	3	0	0	0	0	3	0	0	3	0	0	0	0	3	0	0	3	0	0	0	0	9.4	9.4	9.4	25.686	245	245	0	31.575	By MS/MS	By matching	By matching	By MS/MS	By matching	By matching	By matching	By matching
sp|P70333|HNRH2_MOUSE;sp|P55795|HNRH2_HUMAN;sp|P31943|HNRH1_HUMAN	sp|P70333|HNRH2_MOUSE;sp|P55795|HNRH2_HUMAN;sp|P31943|HNRH1_HUMAN	1;1;1	1;1;1	1;1;1	>sp|P70333|HNRH2_MOUSE Heterogeneous nuclear ribonucleoprotein H2 OS=Mus musculus GN=Hnrnph2 PE=1 SV=1;>sp|P55795|HNRH2_HUMAN Heterogeneous nuclear ribonucleoprotein H2 OS=Homo sapiens GN=HNRNPH2 PE=1 SV=1;>sp|P31943|HNRH1_HUMAN Heterogeneous nuclear ribon	3	1	1	1	1	1	1	1	1	1	1	1	1	1	1	1	1	1	1	1	1	1	1	1	1	1	1	1	2.9	2.9	2.9	49.279	449	449;449;449	0.0022936	6.8366	By matching	By matching	By MS/MS	By matching	By matching	By matching	By MS/MS	By MS/MS
sp|P31944|CASPE_HUMAN	sp|P31944|CASPE_HUMAN	3	3	3	>sp|P31944|CASPE_HUMAN Caspase-14 OS=Homo sapiens GN=CASP14 PE=1 SV=2	1	3	3	3	1	1	3	1	1	2	1	2	1	1	3	1	1	2	1	2	1	1	3	1	1	2	1	2	13.6	13.6	13.6	27.679	242	242	0	18.618	By matching	By matching	By MS/MS	By MS/MS	By matching	By matching	By matching	By matching
sp|P31946|1433B_HUMAN	sp|P31946|1433B_HUMAN	3	2	1	>sp|P31946|1433B_HUMAN 14-3-3 protein beta/alpha OS=Homo sapiens GN=YWHAB PE=1 SV=3	1	3	2	1	3	3	3	0	2	2	2	2	2	2	2	0	2	2	1	2	1	1	1	0	1	1	0	1	17.9	12.2	5.7	28.082	246	246	0	13.934	By matching	By matching	By MS/MS	By matching	By matching	By matching	By matching	By matching
sp|P31947|1433S_HUMAN	sp|P31947|1433S_HUMAN	9	9	9	>sp|P31947|1433S_HUMAN 14-3-3 protein sigma OS=Homo sapiens GN=SFN PE=1 SV=1	1	9	9	9	0	0	9	0	0	0	0	0	0	0	9	0	0	0	0	0	0	0	9	0	0	0	0	0	43.5	43.5	43.5	27.774	248	248	0	167.18	By matching	By matching	By MS/MS	By matching	By matching	By matching	By matching	By matching
sp|P31948|STIP1_HUMAN	sp|P31948|STIP1_HUMAN	1	1	1	>sp|P31948|STIP1_HUMAN Stress-induced-phosphoprotein 1 OS=Homo sapiens GN=STIP1 PE=1 SV=1	1	1	1	1	0	1	1	0	1	1	1	1	0	1	1	0	1	1	1	1	0	1	1	0	1	1	1	1	3.1	3.1	3.1	62.639	543	543	0.002439	7.5598	By matching	By MS/MS	By matching	By matching	By MS/MS	By MS/MS	By MS/MS	By MS/MS
sp|P32926|DSG3_HUMAN	sp|P32926|DSG3_HUMAN	1	1	1	>sp|P32926|DSG3_HUMAN Desmoglein-3 OS=Homo sapiens GN=DSG3 PE=1 SV=2	1	1	1	1	0	0	1	0	0	0	0	0	0	0	1	0	0	0	0	0	0	0	1	0	0	0	0	0	1.8	1.8	1.8	107.53	999	999	0.0026667	9.7796	By matching	By matching	By MS/MS	By matching	By matching	By matching	By matching	By matching
sp|P32969|RL9_HUMAN;sp|P50882|RL9_DROME	sp|P32969|RL9_HUMAN	12;1	12;1	12;1	>sp|P32969|RL9_HUMAN 60S ribosomal protein L9 OS=Homo sapiens GN=RPL9 PE=1 SV=1	2	12	12	12	9	5	10	8	7	3	5	8	9	5	10	8	7	3	5	8	9	5	10	8	7	3	5	8	72.4	72.4	72.4	21.863	192	192;190	0	214.71	By MS/MS	By MS/MS	By MS/MS	By MS/MS	By MS/MS	By MS/MS	By MS/MS	By MS/MS
sp|P33316|DUT_HUMAN;sp|P14597|DUT_ORFN2	sp|P33316|DUT_HUMAN	3;1	3;1	3;1	>sp|P33316|DUT_HUMAN Deoxyuridine 5-triphosphate nucleotidohydrolase, mitochondrial OS=Homo sapiens GN=DUT PE=1 SV=4	2	3	3	3	0	0	0	2	3	3	2	2	0	0	0	2	3	3	2	2	0	0	0	2	3	3	2	2	19	19	19	26.563	252	252;159	0	28.218	By matching	By matching	By matching	By MS/MS	By MS/MS	By MS/MS	By MS/MS	By MS/MS
sp|P33993|MCM7_HUMAN	sp|P33993|MCM7_HUMAN	2	2	2	>sp|P33993|MCM7_HUMAN DNA replication licensing factor MCM7 OS=Homo sapiens GN=MCM7 PE=1 SV=4	1	2	2	2	0	1	1	2	2	2	2	1	0	1	1	2	2	2	2	1	0	1	1	2	2	2	2	1	4.5	4.5	4.5	81.307	719	719	0	11.838	By matching	By matching	By matching	By MS/MS	By matching	By MS/MS	By MS/MS	By matching
sp|P43487|RANG_HUMAN;sp|P34022|RANG_MOUSE	sp|P43487|RANG_HUMAN;sp|P34022|RANG_MOUSE	1;1	1;1	1;1	>sp|P43487|RANG_HUMAN Ran-specific GTPase-activating protein OS=Homo sapiens GN=RANBP1 PE=1 SV=1;>sp|P34022|RANG_MOUSE Ran-specific GTPase-activating protein OS=Mus musculus GN=Ranbp1 PE=1 SV=2	2	1	1	1	0	1	1	0	1	1	1	1	0	1	1	0	1	1	1	1	0	1	1	0	1	1	1	1	6.5	6.5	6.5	23.31	201	201;203	0.0022173	6.595	By matching	By matching	By matching	By matching	By MS/MS	By matching	By MS/MS	By matching
sp|P34897|GLYM_HUMAN	sp|P34897|GLYM_HUMAN	2	2	2	>sp|P34897|GLYM_HUMAN Serine hydroxymethyltransferase, mitochondrial OS=Homo sapiens GN=SHMT2 PE=1 SV=3	1	2	2	2	0	0	0	2	0	0	1	1	0	0	0	2	0	0	1	1	0	0	0	2	0	0	1	1	6.3	6.3	6.3	55.992	504	504	0	11.204	By matching	By matching	By matching	By MS/MS	By matching	By matching	By MS/MS	By matching
sp|P35232|PHB_HUMAN	sp|P35232|PHB_HUMAN	4	4	4	>sp|P35232|PHB_HUMAN Prohibitin OS=Homo sapiens GN=PHB PE=1 SV=1	1	4	4	4	4	2	2	4	3	4	4	3	4	2	2	4	3	4	4	3	4	2	2	4	3	4	4	3	27.9	27.9	27.9	29.804	272	272	0	64.701	By MS/MS	By MS/MS	By MS/MS	By MS/MS	By MS/MS	By MS/MS	By MS/MS	By MS/MS
sp|P35251|RFC1_HUMAN	sp|P35251|RFC1_HUMAN	1	1	1	>sp|P35251|RFC1_HUMAN Replication factor C subunit 1 OS=Homo sapiens GN=RFC1 PE=1 SV=4	1	1	1	1	1	0	0	1	0	0	0	0	1	0	0	1	0	0	0	0	1	0	0	1	0	0	0	0	1.6	1.6	1.6	128.25	1148	1148	0.0023697	7.1031	By MS/MS	By matching	By matching	By matching	By matching	By matching	By matching	By matching
sp|Q98TF8|RL22_CHICK;sp|P35268|RL22_HUMAN	sp|Q98TF8|RL22_CHICK;sp|P35268|RL22_HUMAN	2;2	2;2	2;2	>sp|Q98TF8|RL22_CHICK 60S ribosomal protein L22 OS=Gallus gallus GN=RPL22 PE=2 SV=1;>sp|P35268|RL22_HUMAN 60S ribosomal protein L22 OS=Homo sapiens GN=RPL22 PE=1 SV=2	2	2	2	2	1	0	2	0	1	0	0	1	1	0	2	0	1	0	0	1	1	0	2	0	1	0	0	1	30.5	30.5	30.5	14.729	128	128;128	0	27.14	By MS/MS	By matching	By MS/MS	By matching	By matching	By matching	By matching	By matching
sp|P35321|SPR1A_HUMAN	sp|P35321|SPR1A_HUMAN	4	4	2	>sp|P35321|SPR1A_HUMAN Cornifin-A OS=Homo sapiens GN=SPRR1A PE=1 SV=2	1	4	4	2	0	0	4	0	0	0	0	0	0	0	4	0	0	0	0	0	0	0	2	0	0	0	0	0	52.8	52.8	28.1	9.8774	89	89	0	47.554	By matching	By matching	By MS/MS	By matching	By matching	By matching	By matching	By matching
sp|P35527|K1C9_HUMAN;CON__P35527	sp|P35527|K1C9_HUMAN;CON__P35527	54;50	53;49	53;49	>sp|P35527|K1C9_HUMAN Keratin, type I cytoskeletal 9 OS=Homo sapiens GN=KRT9 PE=1 SV=3;>P35527 SWISS-PROT:P35527 Tax_Id=9606 Gene_Symbol=KRT9 Keratin, type I cytoskeletal 9	2	54	53	53	52	40	53	54	39	32	37	43	51	39	52	53	38	31	36	42	51	39	52	53	38	31	36	42	71.7	71.7	71.7	62.064	623	623;623	0	323.31	By MS/MS	By MS/MS	By MS/MS	By MS/MS	By MS/MS	By MS/MS	By MS/MS	By MS/MS
sp|P35579|MYH9_HUMAN;sp|Q8VDD5|MYH9_MOUSE;sp|P35580|MYH10_HUMAN;sp|P35749|MYH11_HUMAN;sp|Q7Z406|MYH14_HUMAN	sp|P35579|MYH9_HUMAN;sp|Q8VDD5|MYH9_MOUSE	32;23;3;2;2	32;23;3;2;2	32;23;3;2;2	>sp|P35579|MYH9_HUMAN Myosin-9 OS=Homo sapiens GN=MYH9 PE=1 SV=4;>sp|Q8VDD5|MYH9_MOUSE Myosin-9 OS=Mus musculus GN=Myh9 PE=1 SV=4	5	32	32	32	19	25	30	7	9	14	5	7	19	25	30	7	9	14	5	7	19	25	30	7	9	14	5	7	25.2	25.2	25.2	226.53	1960	1960;1960;1976;1972;1995	0	323.31	By MS/MS	By MS/MS	By MS/MS	By MS/MS	By MS/MS	By MS/MS	By matching	By MS/MS
sp|P35637|FUS_HUMAN	sp|P35637|FUS_HUMAN	6	6	5	>sp|P35637|FUS_HUMAN RNA-binding protein FUS OS=Homo sapiens GN=FUS PE=1 SV=1	1	6	6	5	3	5	5	2	5	4	2	6	3	5	5	2	5	4	2	6	3	4	4	2	4	4	2	5	15.6	15.6	15.6	53.425	526	526	0	95.685	By MS/MS	By MS/MS	By MS/MS	By MS/MS	By MS/MS	By MS/MS	By MS/MS	By MS/MS
sp|P35659|DEK_HUMAN	sp|P35659|DEK_HUMAN	1	1	1	>sp|P35659|DEK_HUMAN Protein DEK OS=Homo sapiens GN=DEK PE=1 SV=1	1	1	1	1	0	1	1	0	1	1	1	1	0	1	1	0	1	1	1	1	0	1	1	0	1	1	1	1	7.5	7.5	7.5	42.674	375	375	0.0027027	10.301	By matching	By MS/MS	By matching	By matching	By MS/MS	By matching	By matching	By matching
sp|P35754|GLRX1_HUMAN	sp|P35754|GLRX1_HUMAN	2	2	2	>sp|P35754|GLRX1_HUMAN Glutaredoxin-1 OS=Homo sapiens GN=GLRX PE=1 SV=2	1	2	2	2	1	1	1	1	2	1	1	1	1	1	1	1	2	1	1	1	1	1	1	1	2	1	1	1	32.1	32.1	32.1	11.776	106	106	0	17.777	By matching	By matching	By matching	By matching	By MS/MS	By matching	By matching	By MS/MS
sp|P35908|K22E_HUMAN	sp|P35908|K22E_HUMAN	57	1	1	>sp|P35908|K22E_HUMAN Keratin, type II cytoskeletal 2 epidermal OS=Homo sapiens GN=KRT2 PE=1 SV=2	1	57	1	1	48	56	51	47	42	38	48	54	1	1	1	1	0	0	1	1	1	1	1	1	0	0	1	1	87.5	4.7	4.7	65.432	639	639	0	61.074	By MS/MS	By matching	By matching	By MS/MS	By matching	By matching	By MS/MS	By MS/MS
sp|P36542|ATPG_HUMAN	sp|P36542|ATPG_HUMAN	2	2	2	>sp|P36542|ATPG_HUMAN ATP synthase subunit gamma, mitochondrial OS=Homo sapiens GN=ATP5C1 PE=1 SV=1	1	2	2	2	2	2	2	1	2	2	2	2	2	2	2	1	2	2	2	2	2	2	2	1	2	2	2	2	8.4	8.4	8.4	32.996	298	298	0	15.999	By MS/MS	By MS/MS	By MS/MS	By MS/MS	By MS/MS	By MS/MS	By MS/MS	By MS/MS
sp|P36952|SPB5_HUMAN;sp|P70124|SPB5_MOUSE;sp|P70564|SPB5_RAT	sp|P36952|SPB5_HUMAN	6;2;2	6;2;2	6;2;2	>sp|P36952|SPB5_HUMAN Serpin B5 OS=Homo sapiens GN=SERPINB5 PE=1 SV=2	3	6	6	6	0	0	6	0	0	0	0	0	0	0	6	0	0	0	0	0	0	0	6	0	0	0	0	0	25.6	25.6	25.6	42.1	375	375;375;375	0	58.578	By matching	By matching	By MS/MS	By matching	By matching	By matching	By matching	By matching
sp|P37108|SRP14_HUMAN	sp|P37108|SRP14_HUMAN	4	4	4	>sp|P37108|SRP14_HUMAN Signal recognition particle 14 kDa protein OS=Homo sapiens GN=SRP14 PE=1 SV=2	1	4	4	4	3	4	4	3	3	2	2	2	3	4	4	3	3	2	2	2	3	4	4	3	3	2	2	2	36	36	36	14.57	136	136	0	60.646	By MS/MS	By MS/MS	By MS/MS	By MS/MS	By MS/MS	By matching	By matching	By MS/MS
sp|P37802|TAGL2_HUMAN	sp|P37802|TAGL2_HUMAN	1	1	1	>sp|P37802|TAGL2_HUMAN Transgelin-2 OS=Homo sapiens GN=TAGLN2 PE=1 SV=3	1	1	1	1	0	0	1	0	0	0	0	0	0	0	1	0	0	0	0	0	0	0	1	0	0	0	0	0	6	6	6	22.391	199	199	0.0023202	6.905	By matching	By matching	By MS/MS	By matching	By matching	By matching	By matching	By matching
sp|P38646|GRP75_HUMAN;sp|Q0BW82|DNAK_GRABC	sp|P38646|GRP75_HUMAN	6;1	6;1	6;1	>sp|P38646|GRP75_HUMAN Stress-70 protein, mitochondrial OS=Homo sapiens GN=HSPA9 PE=1 SV=2	2	6	6	6	4	4	4	4	4	5	6	5	4	4	4	4	4	5	6	5	4	4	4	4	4	5	6	5	10.8	10.8	10.8	73.68	679	679;632	0	46.969	By MS/MS	By MS/MS	By MS/MS	By MS/MS	By MS/MS	By MS/MS	By MS/MS	By MS/MS
sp|P38919|IF4A3_HUMAN	sp|P38919|IF4A3_HUMAN	2	1	1	>sp|P38919|IF4A3_HUMAN Eukaryotic initiation factor 4A-III OS=Homo sapiens GN=EIF4A3 PE=1 SV=4	1	2	1	1	0	2	2	1	2	2	2	2	0	1	1	0	1	1	1	1	0	1	1	0	1	1	1	1	7.1	3.2	3.2	46.871	411	411	0	17.267	By matching	By MS/MS	By MS/MS	By matching	By MS/MS	By MS/MS	By MS/MS	By MS/MS
sp|P39019|RS19_HUMAN	sp|P39019|RS19_HUMAN	7	7	7	>sp|P39019|RS19_HUMAN 40S ribosomal protein S19 OS=Homo sapiens GN=RPS19 PE=1 SV=2	1	7	7	7	5	4	6	6	7	6	6	6	5	4	6	6	7	6	6	6	5	4	6	6	7	6	6	6	42.8	42.8	42.8	16.06	145	145	0	240.58	By MS/MS	By MS/MS	By MS/MS	By MS/MS	By MS/MS	By MS/MS	By MS/MS	By MS/MS
sp|P39023|RL3_HUMAN;sp|Q92901|RL3L_HUMAN	sp|P39023|RL3_HUMAN;sp|Q92901|RL3L_HUMAN	2;1	2;1	2;1	>sp|P39023|RL3_HUMAN 60S ribosomal protein L3 OS=Homo sapiens GN=RPL3 PE=1 SV=2;>sp|Q92901|RL3L_HUMAN 60S ribosomal protein L3-like OS=Homo sapiens GN=RPL3L PE=2 SV=3	2	2	2	2	0	0	2	2	2	1	1	1	0	0	2	2	2	1	1	1	0	0	2	2	2	1	1	1	5	5	5	46.108	403	403;407	0	11.864	By matching	By matching	By matching	By MS/MS	By matching	By MS/MS	By matching	By matching
sp|P40121|CAPG_HUMAN	sp|P40121|CAPG_HUMAN	1	1	1	>sp|P40121|CAPG_HUMAN Macrophage-capping protein OS=Homo sapiens GN=CAPG PE=1 SV=2	1	1	1	1	0	0	1	0	0	0	0	0	0	0	1	0	0	0	0	0	0	0	1	0	0	0	0	0	3.7	3.7	3.7	38.498	348	348	0.0023095	6.8874	By matching	By matching	By MS/MS	By matching	By matching	By matching	By matching	By matching
sp|P40429|RL13A_HUMAN;sp|Q6NVV1|R13P3_HUMAN	sp|P40429|RL13A_HUMAN;sp|Q6NVV1|R13P3_HUMAN	2;1	2;1	2;1	>sp|P40429|RL13A_HUMAN 60S ribosomal protein L13a OS=Homo sapiens GN=RPL13A PE=1 SV=2;>sp|Q6NVV1|R13P3_HUMAN Putative 60S ribosomal protein L13a protein RPL13AP3 OS=Homo sapiens GN=RPL13AP3 PE=5 SV=1	2	2	2	2	1	2	2	0	1	1	1	1	1	2	2	0	1	1	1	1	1	2	2	0	1	1	1	1	13.8	13.8	13.8	23.577	203	203;102	0	12.875	By matching	By matching	By MS/MS	By matching	By MS/MS	By MS/MS	By MS/MS	By MS/MS
sp|P40926|MDHM_HUMAN	sp|P40926|MDHM_HUMAN	2	2	2	>sp|P40926|MDHM_HUMAN Malate dehydrogenase, mitochondrial OS=Homo sapiens GN=MDH2 PE=1 SV=3	1	2	2	2	1	1	2	2	2	2	2	2	1	1	2	2	2	2	2	2	1	1	2	2	2	2	2	2	10.1	10.1	10.1	35.503	338	338	0	25.266	By matching	By matching	By MS/MS	By MS/MS	By matching	By matching	By matching	By matching
sp|P40939|ECHA_HUMAN	sp|P40939|ECHA_HUMAN	1	1	1	>sp|P40939|ECHA_HUMAN Trifunctional enzyme subunit alpha, mitochondrial OS=Homo sapiens GN=HADHA PE=1 SV=2	1	1	1	1	1	1	1	0	0	1	1	0	1	1	1	0	0	1	1	0	1	1	1	0	0	1	1	0	3.1	3.1	3.1	82.999	763	763	0.0086768	6.4516	By matching	By matching	By MS/MS	By matching	By matching	By matching	By matching	By matching
sp|Q2VIR3|IF2GL_HUMAN;sp|P41091|IF2G_HUMAN	sp|Q2VIR3|IF2GL_HUMAN;sp|P41091|IF2G_HUMAN	1;1	1;1	1;1	>sp|Q2VIR3|IF2GL_HUMAN Putative eukaryotic translation initiation factor 2 subunit 3-like protein OS=Homo sapiens GN=EIF2S3L PE=5 SV=2;>sp|P41091|IF2G_HUMAN Eukaryotic translation initiation factor 2 subunit 3 OS=Homo sapiens GN=EIF2S3 PE=1 SV=3	2	1	1	1	1	0	0	0	1	0	0	0	1	0	0	0	1	0	0	0	1	0	0	0	1	0	0	0	7.8	7.8	7.8	51.228	472	472;472	0	16.692	By matching	By matching	By matching	By matching	By MS/MS	By matching	By matching	By matching
sp|P41567|EIF1_HUMAN	sp|P41567|EIF1_HUMAN	1	1	1	>sp|P41567|EIF1_HUMAN Eukaryotic translation initiation factor 1 OS=Homo sapiens GN=EIF1 PE=1 SV=1	1	1	1	1	0	0	0	1	0	0	0	1	0	0	0	1	0	0	0	1	0	0	0	1	0	0	0	1	29.2	29.2	29.2	12.732	113	113	0	17.734	By matching	By matching	By matching	By MS/MS	By matching	By matching	By matching	By matching
sp|P42167|LAP2B_HUMAN;sp|P42166|LAP2A_HUMAN	sp|P42167|LAP2B_HUMAN;sp|P42166|LAP2A_HUMAN	2;1	2;1	2;1	>sp|P42167|LAP2B_HUMAN Lamina-associated polypeptide 2, isoforms beta/gamma OS=Homo sapiens GN=TMPO PE=1 SV=2;>sp|P42166|LAP2A_HUMAN Lamina-associated polypeptide 2, isoform alpha OS=Homo sapiens GN=TMPO PE=1 SV=2	2	2	2	2	2	2	2	1	2	2	1	1	2	2	2	1	2	2	1	1	2	2	2	1	2	2	1	1	5.7	5.7	5.7	50.67	454	454;694	0	12.671	By MS/MS	By MS/MS	By MS/MS	By MS/MS	By MS/MS	By MS/MS	By matching	By MS/MS
sp|Q98TF7|RL35_CHICK;sp|P42766|RL35_HUMAN	sp|Q98TF7|RL35_CHICK;sp|P42766|RL35_HUMAN	3;3	3;3	3;3	>sp|Q98TF7|RL35_CHICK 60S ribosomal protein L35 OS=Gallus gallus GN=RPL35 PE=2 SV=3;>sp|P42766|RL35_HUMAN 60S ribosomal protein L35 OS=Homo sapiens GN=RPL35 PE=1 SV=2	2	3	3	3	2	1	3	1	0	1	1	1	2	1	3	1	0	1	1	1	2	1	3	1	0	1	1	1	26.8	26.8	26.8	14.551	123	123;123	0	28.032	By MS/MS	By matching	By MS/MS	By matching	By matching	By matching	By matching	By matching
sp|P43243|MATR3_HUMAN	sp|P43243|MATR3_HUMAN	1	1	1	>sp|P43243|MATR3_HUMAN Matrin-3 OS=Homo sapiens GN=MATR3 PE=1 SV=2	1	1	1	1	0	0	0	0	1	1	1	1	0	0	0	0	1	1	1	1	0	0	0	0	1	1	1	1	3.8	3.8	3.8	94.622	847	847	0.0025707	8.8666	By matching	By matching	By matching	By matching	By MS/MS	By MS/MS	By matching	By matching
sp|P43403|ZAP70_HUMAN	sp|P43403|ZAP70_HUMAN	2	2	2	>sp|P43403|ZAP70_HUMAN Tyrosine-protein kinase ZAP-70 OS=Homo sapiens GN=ZAP70 PE=1 SV=1	1	2	2	2	1	2	1	0	0	1	0	0	1	2	1	0	0	1	0	0	1	2	1	0	0	1	0	0	4.5	4.5	4.5	69.872	619	619	0	13.25	By matching	By MS/MS	By matching	By matching	By matching	By matching	By matching	By matching
sp|P47809|MP2K4_MOUSE;sp|P45985|MP2K4_HUMAN	sp|P47809|MP2K4_MOUSE;sp|P45985|MP2K4_HUMAN	1;1	1;1	1;1	>sp|P47809|MP2K4_MOUSE Dual specificity mitogen-activated protein kinase kinase 4 OS=Mus musculus GN=Map2k4 PE=1 SV=2;>sp|P45985|MP2K4_HUMAN Dual specificity mitogen-activated protein kinase kinase 4 OS=Homo sapiens GN=MAP2K4 PE=1 SV=1	2	1	1	1	0	1	0	0	1	0	0	1	0	1	0	0	1	0	0	1	0	1	0	0	1	0	0	1	5.3	5.3	5.3	44.113	397	397;399	0.0086393	6.439	By matching	By MS/MS	By matching	By matching	By MS/MS	By matching	By matching	By matching
sp|P46191|SYK_MYCHP	sp|P46191|SYK_MYCHP	1	1	1	>sp|P46191|SYK_MYCHP Lysine--tRNA ligase OS=Mycoplasma hominis (strain ATCC 23114 / NBRC 14850 / NCTC 10111 / PG21) GN=lysS PE=3 SV=2	1	1	1	1	0	0	1	1	0	0	0	0	0	0	1	1	0	0	0	0	0	0	1	1	0	0	0	0	1.8	1.8	1.8	56.789	488	488	0.0024155	7.3948	By matching	By matching	By MS/MS	By matching	By matching	By matching	By matching	By matching
sp|P46776|RL27A_HUMAN;sp|P14115|RL27A_MOUSE	sp|P46776|RL27A_HUMAN;sp|P14115|RL27A_MOUSE	3;2	3;2	3;2	>sp|P46776|RL27A_HUMAN 60S ribosomal protein L27a OS=Homo sapiens GN=RPL27A PE=1 SV=2;>sp|P14115|RL27A_MOUSE 60S ribosomal protein L27a OS=Mus musculus GN=Rpl27a PE=1 SV=5	2	3	3	3	1	3	3	1	3	3	2	2	1	3	3	1	3	3	2	2	1	3	3	1	3	3	2	2	33.1	33.1	33.1	16.561	148	148;148	0	19.244	By MS/MS	By MS/MS	By MS/MS	By matching	By matching	By matching	By matching	By matching
sp|P46779|RL28_HUMAN	sp|P46779|RL28_HUMAN	2	2	2	>sp|P46779|RL28_HUMAN 60S ribosomal protein L28 OS=Homo sapiens GN=RPL28 PE=1 SV=3	1	2	2	2	0	2	2	1	2	2	1	2	0	2	2	1	2	2	1	2	0	2	2	1	2	2	1	2	18.2	18.2	18.2	15.747	137	137	0	16.695	By matching	By MS/MS	By MS/MS	By matching	By matching	By MS/MS	By matching	By matching
sp|P46782|RS5_HUMAN;sp|Q24186|RS5A_DROME	sp|P46782|RS5_HUMAN;sp|Q24186|RS5A_DROME	7;5	7;5	7;5	>sp|P46782|RS5_HUMAN 40S ribosomal protein S5 OS=Homo sapiens GN=RPS5 PE=1 SV=4;>sp|Q24186|RS5A_DROME 40S ribosomal protein S5a OS=Drosophila melanogaster GN=RpS5a PE=1 SV=1	2	7	7	7	6	4	6	5	4	4	5	5	6	4	6	5	4	4	5	5	6	4	6	5	4	4	5	5	42.6	42.6	42.6	22.876	204	204;228	0	118.6	By MS/MS	By MS/MS	By MS/MS	By MS/MS	By MS/MS	By MS/MS	By MS/MS	By matching
sp|P46783|RS10_HUMAN	sp|P46783|RS10_HUMAN	2	2	2	>sp|P46783|RS10_HUMAN 40S ribosomal protein S10 OS=Homo sapiens GN=RPS10 PE=1 SV=1	1	2	2	2	2	2	2	1	2	2	2	2	2	2	2	1	2	2	2	2	2	2	2	1	2	2	2	2	21.8	21.8	21.8	18.898	165	165	0	11.299	By matching	By MS/MS	By MS/MS	By matching	By matching	By matching	By matching	By matching
sp|P47756|CAPZB_HUMAN	sp|P47756|CAPZB_HUMAN	3	3	3	>sp|P47756|CAPZB_HUMAN F-actin-capping protein subunit beta OS=Homo sapiens GN=CAPZB PE=1 SV=4	1	3	3	3	3	3	3	2	3	3	2	3	3	3	3	2	3	3	2	3	3	3	3	2	3	3	2	3	21.7	21.7	21.7	31.35	277	277	0	46.988	By MS/MS	By MS/MS	By MS/MS	By MS/MS	By MS/MS	By MS/MS	By matching	By MS/MS
sp|P47929|LEG7_HUMAN	sp|P47929|LEG7_HUMAN	15	15	15	>sp|P47929|LEG7_HUMAN Galectin-7 OS=Homo sapiens GN=LGALS7 PE=1 SV=2	1	15	15	15	1	4	15	0	2	1	1	1	1	4	15	0	2	1	1	1	1	4	15	0	2	1	1	1	94.1	94.1	94.1	15.075	136	136	0	299.52	By matching	By MS/MS	By MS/MS	By matching	By matching	By matching	By matching	By matching
sp|P48047|ATPO_HUMAN	sp|P48047|ATPO_HUMAN	4	4	4	>sp|P48047|ATPO_HUMAN ATP synthase subunit O, mitochondrial OS=Homo sapiens GN=ATP5O PE=1 SV=1	1	4	4	4	2	1	4	2	2	2	3	3	2	1	4	2	2	2	3	3	2	1	4	2	2	2	3	3	21.6	21.6	21.6	23.277	213	213	0	39.501	By MS/MS	By MS/MS	By MS/MS	By MS/MS	By MS/MS	By MS/MS	By MS/MS	By MS/MS
sp|P48594|SPB4_HUMAN	sp|P48594|SPB4_HUMAN	5	1	1	>sp|P48594|SPB4_HUMAN Serpin B4 OS=Homo sapiens GN=SERPINB4 PE=1 SV=2	1	5	1	1	0	0	5	0	0	0	0	0	0	0	1	0	0	0	0	0	0	0	1	0	0	0	0	0	17.7	8.7	8.7	44.853	390	390	0.0025575	8.4198	By matching	By matching	By MS/MS	By matching	By matching	By matching	By matching	By matching
sp|P48735|IDHP_HUMAN	sp|P48735|IDHP_HUMAN	2	2	2	>sp|P48735|IDHP_HUMAN Isocitrate dehydrogenase [NADP], mitochondrial OS=Homo sapiens GN=IDH2 PE=1 SV=2	1	2	2	2	1	2	2	2	2	2	2	2	1	2	2	2	2	2	2	2	1	2	2	2	2	2	2	2	5.1	5.1	5.1	50.909	452	452	0	13.478	By MS/MS	By MS/MS	By MS/MS	By MS/MS	By MS/MS	By MS/MS	By MS/MS	By MS/MS
sp|P49064|ALBU_FELCA	sp|P49064|ALBU_FELCA	7	1	0	>sp|P49064|ALBU_FELCA Serum albumin OS=Felis catus GN=ALB PE=1 SV=1	1	7	1	0	4	4	5	3	4	3	3	4	1	1	1	1	1	1	1	1	0	0	0	0	0	0	0	0	13.7	2.1	0	68.659	608	608	0	217.36	By MS/MS	By MS/MS	By MS/MS	By MS/MS	By MS/MS	By MS/MS	By MS/MS	By MS/MS
sp|P49411|EFTU_HUMAN	sp|P49411|EFTU_HUMAN	9	9	9	>sp|P49411|EFTU_HUMAN Elongation factor Tu, mitochondrial OS=Homo sapiens GN=TUFM PE=1 SV=2	1	9	9	9	6	5	6	3	4	8	7	6	6	5	6	3	4	8	7	6	6	5	6	3	4	8	7	6	27.7	27.7	27.7	49.541	452	452	0	69.586	By MS/MS	By MS/MS	By MS/MS	By MS/MS	By MS/MS	By matching	By MS/MS	By matching
sp|P49458|SRP09_HUMAN	sp|P49458|SRP09_HUMAN	2	2	2	>sp|P49458|SRP09_HUMAN Signal recognition particle 9 kDa protein OS=Homo sapiens GN=SRP9 PE=1 SV=2	1	2	2	2	1	2	2	2	2	2	2	2	1	2	2	2	2	2	2	2	1	2	2	2	2	2	2	2	29.1	29.1	29.1	10.112	86	86	0	14.472	By MS/MS	By matching	By MS/MS	By matching	By matching	By matching	By matching	By matching
sp|P49773|HINT1_HUMAN	sp|P49773|HINT1_HUMAN	5	5	5	>sp|P49773|HINT1_HUMAN Histidine triad nucleotide-binding protein 1 OS=Homo sapiens GN=HINT1 PE=1 SV=2	1	5	5	5	3	4	5	5	4	5	4	3	3	4	5	5	4	5	4	3	3	4	5	5	4	5	4	3	69.8	69.8	69.8	13.802	126	126	0	79.374	By matching	By MS/MS	By MS/MS	By MS/MS	By MS/MS	By MS/MS	By MS/MS	By matching
sp|P50238|CRIP1_HUMAN	sp|P50238|CRIP1_HUMAN	2	2	2	>sp|P50238|CRIP1_HUMAN Cysteine-rich protein 1 OS=Homo sapiens GN=CRIP1 PE=1 SV=3	1	2	2	2	1	2	2	0	1	1	1	1	1	2	2	0	1	1	1	1	1	2	2	0	1	1	1	1	45.5	45.5	45.5	8.5328	77	77	0	16.411	By matching	By MS/MS	By MS/MS	By matching	By matching	By matching	By matching	By matching
sp|P51881|ADT2_MOUSE;sp|P48962|ADT1_MOUSE;sp|P12235|ADT1_HUMAN	sp|P51881|ADT2_MOUSE	9;3;3	1;1;1	0;0;0	>sp|P51881|ADT2_MOUSE ADP/ATP translocase 2 OS=Mus musculus GN=Slc25a5 PE=1 SV=3	3	9	1	0	9	5	7	7	4	8	6	7	1	0	1	1	0	1	0	0	0	0	0	0	0	0	0	0	32.2	9.1	0	32.931	298	298;298;298	0.0024938	7.8368	By matching	By matching	By matching	By MS/MS	By matching	By matching	By matching	By matching
sp|P51991|ROA3_HUMAN	sp|P51991|ROA3_HUMAN	3	3	3	>sp|P51991|ROA3_HUMAN Heterogeneous nuclear ribonucleoprotein A3 OS=Homo sapiens GN=HNRNPA3 PE=1 SV=2	1	3	3	3	1	2	2	1	2	3	1	2	1	2	2	1	2	3	1	2	1	2	2	1	2	3	1	2	10.8	10.8	10.8	39.594	378	378	0	51.416	By matching	By MS/MS	By MS/MS	By matching	By MS/MS	By MS/MS	By MS/MS	By MS/MS
sp|P52272|HNRPM_HUMAN	sp|P52272|HNRPM_HUMAN	7	7	7	>sp|P52272|HNRPM_HUMAN Heterogeneous nuclear ribonucleoprotein M OS=Homo sapiens GN=HNRNPM PE=1 SV=3	1	7	7	7	4	6	7	5	7	7	6	6	4	6	7	5	7	7	6	6	4	6	7	5	7	7	6	6	14.7	14.7	14.7	77.515	730	730	0	89.369	By MS/MS	By MS/MS	By MS/MS	By MS/MS	By MS/MS	By MS/MS	By MS/MS	By MS/MS
sp|P52907|CAZA1_HUMAN	sp|P52907|CAZA1_HUMAN	3	3	3	>sp|P52907|CAZA1_HUMAN F-actin-capping protein subunit alpha-1 OS=Homo sapiens GN=CAPZA1 PE=1 SV=3	1	3	3	3	2	3	3	1	1	2	1	1	2	3	3	1	1	2	1	1	2	3	3	1	1	2	1	1	11.2	11.2	11.2	32.922	286	286	0	31.477	By matching	By MS/MS	By MS/MS	By matching	By MS/MS	By MS/MS	By matching	By matching
sp|P53597|SUCA_HUMAN	sp|P53597|SUCA_HUMAN	1	1	1	>sp|P53597|SUCA_HUMAN Succinate--CoA ligase [ADP/GDP-forming] subunit alpha, mitochondrial OS=Homo sapiens GN=SUCLG1 PE=1 SV=4	1	1	1	1	0	0	1	0	0	0	0	0	0	0	1	0	0	0	0	0	0	0	1	0	0	0	0	0	4.6	4.6	4.6	36.249	346	346	0.0023364	7.0454	By matching	By matching	By MS/MS	By matching	By matching	By matching	By matching	By matching
sp|P53999|TCP4_HUMAN	sp|P53999|TCP4_HUMAN	2	2	2	>sp|P53999|TCP4_HUMAN Activated RNA polymerase II transcriptional coactivator p15 OS=Homo sapiens GN=SUB1 PE=1 SV=3	1	2	2	2	1	2	1	1	2	1	1	1	1	2	1	1	2	1	1	1	1	2	1	1	2	1	1	1	35.4	35.4	35.4	14.395	127	127	0	39.576	By MS/MS	By MS/MS	By MS/MS	By MS/MS	By MS/MS	By matching	By matching	By matching
sp|Q01853|TERA_MOUSE;sp|P55072|TERA_HUMAN	sp|Q01853|TERA_MOUSE;sp|P55072|TERA_HUMAN	1;1	1;1	1;1	>sp|Q01853|TERA_MOUSE Transitional endoplasmic reticulum ATPase OS=Mus musculus GN=Vcp PE=1 SV=4;>sp|P55072|TERA_HUMAN Transitional endoplasmic reticulum ATPase OS=Homo sapiens GN=VCP PE=1 SV=4	2	1	1	1	0	0	1	0	0	0	0	0	0	0	1	0	0	0	0	0	0	0	1	0	0	0	0	0	2.4	2.4	2.4	89.321	806	806;806	0.0026042	9.1539	By matching	By matching	By MS/MS	By matching	By matching	By matching	By matching	By matching
sp|P55084|ECHB_HUMAN	sp|P55084|ECHB_HUMAN	4	4	4	>sp|P55084|ECHB_HUMAN Trifunctional enzyme subunit beta, mitochondrial OS=Homo sapiens GN=HADHB PE=1 SV=3	1	4	4	4	3	3	4	0	0	1	0	0	3	3	4	0	0	1	0	0	3	3	4	0	0	1	0	0	20.5	20.5	20.5	51.294	474	474	0	33.54	By MS/MS	By MS/MS	By MS/MS	By matching	By matching	By matching	By matching	By matching
sp|P56134|ATPK_HUMAN	sp|P56134|ATPK_HUMAN	3	3	3	>sp|P56134|ATPK_HUMAN ATP synthase subunit f, mitochondrial OS=Homo sapiens GN=ATP5J2 PE=1 SV=3	1	3	3	3	2	2	3	1	2	2	2	3	2	2	3	1	2	2	2	3	2	2	3	1	2	2	2	3	42.6	42.6	42.6	10.918	94	94	0	19.871	By MS/MS	By MS/MS	By MS/MS	By matching	By matching	By matching	By matching	By matching
sp|P58107|EPIPL_HUMAN	sp|P58107|EPIPL_HUMAN	18	18	17	>sp|P58107|EPIPL_HUMAN Epiplakin OS=Homo sapiens GN=EPPK1 PE=1 SV=2	1	18	18	17	0	2	18	0	1	0	0	0	0	2	18	0	1	0	0	0	0	2	17	0	1	0	0	0	24.6	24.6	20.8	555.61	5090	5090	0	202.22	By matching	By matching	By MS/MS	By matching	By matching	By matching	By matching	By matching
sp|P59666|DEF3_HUMAN;sp|P59665|DEF1_HUMAN	sp|P59666|DEF3_HUMAN;sp|P59665|DEF1_HUMAN	3;3	3;3	3;3	>sp|P59666|DEF3_HUMAN Neutrophil defensin 3 OS=Homo sapiens GN=DEFA3 PE=1 SV=1;>sp|P59665|DEF1_HUMAN Neutrophil defensin 1 OS=Homo sapiens GN=DEFA1 PE=1 SV=1	2	3	3	3	2	3	3	2	3	2	1	2	2	3	3	2	3	2	1	2	2	3	3	2	3	2	1	2	20.2	20.2	20.2	10.245	94	94;94	0	22.022	By MS/MS	By MS/MS	By MS/MS	By matching	By MS/MS	By MS/MS	By matching	By MS/MS
sp|P59999|ARPC4_MOUSE;sp|P59998|ARPC4_HUMAN	sp|P59999|ARPC4_MOUSE;sp|P59998|ARPC4_HUMAN	2;2	2;2	2;2	>sp|P59999|ARPC4_MOUSE Actin-related protein 2/3 complex subunit 4 OS=Mus musculus GN=Arpc4 PE=1 SV=3;>sp|P59998|ARPC4_HUMAN Actin-related protein 2/3 complex subunit 4 OS=Homo sapiens GN=ARPC4 PE=1 SV=3	2	2	2	2	1	1	2	0	0	1	1	0	1	1	2	0	0	1	1	0	1	1	2	0	0	1	1	0	13.1	13.1	13.1	19.667	168	168;168	0	13.62	By matching	By MS/MS	By MS/MS	By matching	By matching	By matching	By matching	By matching
sp|Q2QD07|TPIS_GORGO;sp|P60175|TPIS_PANTR;sp|P60174|TPIS_HUMAN;sp|P17751|TPIS_MOUSE;sp|Q1MTI4|TPISA_DANRE	sp|Q2QD07|TPIS_GORGO;sp|P60175|TPIS_PANTR;sp|P60174|TPIS_HUMAN;sp|P17751|TPIS_MOUSE	3;3;3;2;1	3;3;3;2;1	3;3;3;2;1	>sp|Q2QD07|TPIS_GORGO Triosephosphate isomerase OS=Gorilla gorilla gorilla GN=TPI1 PE=3 SV=1;>sp|P60175|TPIS_PANTR Triosephosphate isomerase OS=Pan troglodytes GN=TPI1 PE=2 SV=2;>sp|P60174|TPIS_HUMAN Triosephosphate isomerase OS=Homo sapiens GN=TPI1 PE=1 S	5	3	3	3	2	2	3	1	1	1	0	2	2	2	3	1	1	1	0	2	2	2	3	1	1	1	0	2	16.1	16.1	16.1	26.698	249	249;249;286;299;248	0	25.598	By matching	By matching	By MS/MS	By matching	By matching	By matching	By matching	By matching
sp|P60660|MYL6_HUMAN;sp|P14649|MYL6B_HUMAN	sp|P60660|MYL6_HUMAN;sp|P14649|MYL6B_HUMAN	2;1	2;1	2;1	>sp|P60660|MYL6_HUMAN Myosin light polypeptide 6 OS=Homo sapiens GN=MYL6 PE=1 SV=2;>sp|P14649|MYL6B_HUMAN Myosin light chain 6B OS=Homo sapiens GN=MYL6B PE=1 SV=1	2	2	2	2	1	2	2	1	1	1	1	0	1	2	2	1	1	1	1	0	1	2	2	1	1	1	1	0	19.2	19.2	19.2	16.93	151	151;208	0	17.914	By MS/MS	By MS/MS	By MS/MS	By matching	By MS/MS	By matching	By matching	By matching
sp|P60710|ACTB_MOUSE;sp|P60709|ACTB_HUMAN;sp|Q6S8J3|POTEE_HUMAN;sp|A5A3E0|POTEF_HUMAN;sp|P86700|ACT_CHIOP;sp|Q562R1|ACTBL_HUMAN;sp|P0CG38|POTEI_HUMAN;sp|Q9BYX7|ACTBM_HUMAN;sp|P0CG39|POTEJ_HUMAN;sp|Q8ILW9|ACT2_PLAF7;sp|Q8I4X0|ACT1_PLAF7	sp|P60710|ACTB_MOUSE;sp|P60709|ACTB_HUMAN	39;39;11;8;7;7;6;5;4;1;1	2;2;0;0;0;0;0;0;0;0;0	2;2;0;0;0;0;0;0;0;0;0	>sp|P60710|ACTB_MOUSE Actin, cytoplasmic 1 OS=Mus musculus GN=Actb PE=1 SV=1;>sp|P60709|ACTB_HUMAN Actin, cytoplasmic 1 OS=Homo sapiens GN=ACTB PE=1 SV=1	11	39	2	2	35	38	39	28	29	31	33	30	2	2	2	2	2	2	2	2	2	2	2	2	2	2	2	2	76	7.2	7.2	41.736	375	375;375;1075;1075;192;376;1075;375;1038;376;376	0	164.99	By MS/MS	By MS/MS	By MS/MS	By MS/MS	By MS/MS	By MS/MS	By MS/MS	By MS/MS
sp|P60842|IF4A1_HUMAN;sp|A5A6N4|IF4A1_PANTR;sp|Q14240|IF4A2_HUMAN;sp|Q9VHS8|IF4A3_DROME	sp|P60842|IF4A1_HUMAN;sp|A5A6N4|IF4A1_PANTR;sp|Q14240|IF4A2_HUMAN	3;2;2;1	3;2;2;1	2;1;1;0	>sp|P60842|IF4A1_HUMAN Eukaryotic initiation factor 4A-I OS=Homo sapiens GN=EIF4A1 PE=1 SV=1;>sp|A5A6N4|IF4A1_PANTR Eukaryotic initiation factor 4A-I OS=Pan troglodytes GN=EIF4A1 PE=2 SV=1;>sp|Q14240|IF4A2_HUMAN Eukaryotic initiation factor 4A-II OS=Homo s	4	3	3	2	1	3	2	2	3	2	3	3	1	3	2	2	3	2	3	3	1	2	1	1	2	1	2	2	13.5	13.5	9.6	46.153	406	406;406;407;399	0	26.901	By matching	By MS/MS	By MS/MS	By matching	By MS/MS	By matching	By MS/MS	By MS/MS
sp|P60866|RS20_HUMAN	sp|P60866|RS20_HUMAN	4	4	4	>sp|P60866|RS20_HUMAN 40S ribosomal protein S20 OS=Homo sapiens GN=RPS20 PE=1 SV=1	1	4	4	4	3	4	4	3	4	4	4	4	3	4	4	3	4	4	4	4	3	4	4	3	4	4	4	4	37	37	37	13.373	119	119	0	80.176	By MS/MS	By MS/MS	By MS/MS	By MS/MS	By MS/MS	By MS/MS	By MS/MS	By MS/MS
sp|Q2KJ93|CDC42_BOVIN;sp|P60953|CDC42_HUMAN	sp|Q2KJ93|CDC42_BOVIN;sp|P60953|CDC42_HUMAN	7;7	7;7	7;7	>sp|Q2KJ93|CDC42_BOVIN Cell division control protein 42 homolog OS=Bos taurus GN=CDC42 PE=1 SV=1;>sp|P60953|CDC42_HUMAN Cell division control protein 42 homolog OS=Homo sapiens GN=CDC42 PE=1 SV=2	2	7	7	7	4	6	7	4	4	3	6	5	4	6	7	4	4	3	6	5	4	6	7	4	4	3	6	5	35.6	35.6	35.6	21.258	191	191;191	0	42.312	By matching	By MS/MS	By MS/MS	By MS/MS	By matching	By matching	By matching	By MS/MS
sp|P61009|SPCS3_HUMAN	sp|P61009|SPCS3_HUMAN	3	3	3	>sp|P61009|SPCS3_HUMAN Signal peptidase complex subunit 3 OS=Homo sapiens GN=SPCS3 PE=1 SV=1	1	3	3	3	1	3	3	1	2	1	1	1	1	3	3	1	2	1	1	1	1	3	3	1	2	1	1	1	13.9	13.9	13.9	20.313	180	180	0	18.663	By matching	By MS/MS	By MS/MS	By matching	By matching	By matching	By matching	By matching
sp|P61158|ARP3_HUMAN	sp|P61158|ARP3_HUMAN	2	2	2	>sp|P61158|ARP3_HUMAN Actin-related protein 3 OS=Homo sapiens GN=ACTR3 PE=1 SV=3	1	2	2	2	1	0	1	0	0	0	0	0	1	0	1	0	0	0	0	0	1	0	1	0	0	0	0	0	9.8	9.8	9.8	47.371	418	418	0	205.95	By MS/MS	By matching	By MS/MS	By matching	By matching	By matching	By matching	By matching
sp|P61160|ARP2_HUMAN;sp|Q56A35|ARP2B_DANRE	sp|P61160|ARP2_HUMAN;sp|Q56A35|ARP2B_DANRE	10;7	10;7	10;7	>sp|P61160|ARP2_HUMAN Actin-related protein 2 OS=Homo sapiens GN=ACTR2 PE=1 SV=1;>sp|Q56A35|ARP2B_DANRE Actin-related protein 2-B OS=Danio rerio GN=actr2b PE=2 SV=1	2	10	10	10	4	8	10	2	3	1	2	4	4	8	10	2	3	1	2	4	4	8	10	2	3	1	2	4	37.3	37.3	37.3	44.76	394	394;394	0	145.93	By MS/MS	By MS/MS	By MS/MS	By matching	By matching	By matching	By matching	By matching
sp|P97351|RS3A_MOUSE;sp|P61247|RS3A_HUMAN	sp|P97351|RS3A_MOUSE;sp|P61247|RS3A_HUMAN	4;4	4;4	4;4	>sp|P97351|RS3A_MOUSE 40S ribosomal protein S3a OS=Mus musculus GN=Rps3a PE=1 SV=3;>sp|P61247|RS3A_HUMAN 40S ribosomal protein S3a OS=Homo sapiens GN=RPS3A PE=1 SV=2	2	4	4	4	2	4	4	0	4	3	4	3	2	4	4	0	4	3	4	3	2	4	4	0	4	3	4	3	15.5	15.5	15.5	29.885	264	264;264	0	49.428	By MS/MS	By MS/MS	By MS/MS	By matching	By MS/MS	By MS/MS	By MS/MS	By MS/MS
sp|Q9UNX3|RL26L_HUMAN;sp|P61256|RL26_MACFA;sp|P61254|RL26_HUMAN	sp|Q9UNX3|RL26L_HUMAN;sp|P61256|RL26_MACFA;sp|P61254|RL26_HUMAN	1;1;1	1;1;1	1;1;1	>sp|Q9UNX3|RL26L_HUMAN 60S ribosomal protein L26-like 1 OS=Homo sapiens GN=RPL26L1 PE=1 SV=1;>sp|P61256|RL26_MACFA 60S ribosomal protein L26 OS=Macaca fascicularis GN=RPL26 PE=2 SV=1;>sp|P61254|RL26_HUMAN 60S ribosomal protein L26 OS=Homo sapiens GN=RPL26	3	1	1	1	0	1	1	0	1	1	1	1	0	1	1	0	1	1	1	1	0	1	1	0	1	1	1	1	13.1	13.1	13.1	17.256	145	145;145;145	0.0085837	6.4003	By matching	By MS/MS	By MS/MS	By matching	By matching	By matching	By matching	By matching
sp|P62281|RS11_MOUSE;sp|P62280|RS11_HUMAN;sp|P61270|RS11_MACFA	sp|P62281|RS11_MOUSE;sp|P62280|RS11_HUMAN;sp|P61270|RS11_MACFA	7;7;7	7;7;7	7;7;7	>sp|P62281|RS11_MOUSE 40S ribosomal protein S11 OS=Mus musculus GN=Rps11 PE=1 SV=3;>sp|P62280|RS11_HUMAN 40S ribosomal protein S11 OS=Homo sapiens GN=RPS11 PE=1 SV=3;>sp|P61270|RS11_MACFA 40S ribosomal protein S11 OS=Macaca fascicularis GN=RPS11 PE=2 SV=3	3	7	7	7	4	6	6	5	5	5	5	5	4	6	6	5	5	5	5	5	4	6	6	5	5	5	5	5	58.2	58.2	58.2	18.431	158	158;158;158	0	47.414	By MS/MS	By MS/MS	By MS/MS	By MS/MS	By MS/MS	By MS/MS	By MS/MS	By MS/MS
sp|P61313|RL15_HUMAN	sp|P61313|RL15_HUMAN	1	1	1	>sp|P61313|RL15_HUMAN 60S ribosomal protein L15 OS=Homo sapiens GN=RPL15 PE=1 SV=2	1	1	1	1	0	0	0	0	0	1	0	0	0	0	0	0	0	1	0	0	0	0	0	0	0	1	0	0	4.4	4.4	4.4	24.146	204	204	0.0026247	9.4373	By matching	By matching	By matching	By matching	By matching	By MS/MS	By matching	By matching
sp|P61513|RL37A_HUMAN;sp|Q9VMU4|RL37A_DROME	sp|P61513|RL37A_HUMAN	3;1	3;1	3;1	>sp|P61513|RL37A_HUMAN 60S ribosomal protein L37a OS=Homo sapiens GN=RPL37A PE=1 SV=2	2	3	3	3	1	2	2	2	2	2	2	2	1	2	2	2	2	2	2	2	1	2	2	2	2	2	2	2	43.5	43.5	43.5	10.275	92	92;92	0	28.399	By MS/MS	By MS/MS	By MS/MS	By MS/MS	By MS/MS	By MS/MS	By MS/MS	By MS/MS
sp|Q9QUI0|RHOA_MOUSE;sp|Q7T2E8|RHOAC_DANRE;sp|Q6DHM9|RHOAB_DANRE;sp|Q6DHE8|RHOAD_DANRE;sp|P61586|RHOA_HUMAN;sp|Q6NUX8|RHOAA_DANRE;sp|Q62159|RHOC_MOUSE;sp|P08134|RHOC_HUMAN	sp|Q9QUI0|RHOA_MOUSE;sp|Q7T2E8|RHOAC_DANRE;sp|Q6DHM9|RHOAB_DANRE;sp|Q6DHE8|RHOAD_DANRE;sp|P61586|RHOA_HUMAN;sp|Q6NUX8|RHOAA_DANRE;sp|Q62159|RHOC_MOUSE;sp|P08134|RHOC_HUMAN	2;2;2;2;2;1;1;1	2;2;2;2;2;1;1;1	2;2;2;2;2;1;1;1	>sp|Q9QUI0|RHOA_MOUSE Transforming protein RhoA OS=Mus musculus GN=Rhoa PE=1 SV=1;>sp|Q7T2E8|RHOAC_DANRE Rho-related GTP-binding protein RhoA-C OS=Danio rerio GN=rhoac PE=1 SV=1;>sp|Q6DHM9|RHOAB_DANRE Rho-related GTP-binding protein RhoA-B OS=Danio rerio G	8	2	2	2	1	2	2	2	2	2	2	2	1	2	2	2	2	2	2	2	1	2	2	2	2	2	2	2	6.2	6.2	6.2	21.782	193	193;193;193;193;193;193;193;193	0	17.203	By MS/MS	By MS/MS	By MS/MS	By MS/MS	By MS/MS	By MS/MS	By MS/MS	By MS/MS
sp|P61979|HNRPK_MOUSE;sp|P61978|HNRPK_HUMAN	sp|P61979|HNRPK_MOUSE;sp|P61978|HNRPK_HUMAN	3;3	3;3	3;3	>sp|P61979|HNRPK_MOUSE Heterogeneous nuclear ribonucleoprotein K OS=Mus musculus GN=Hnrnpk PE=1 SV=1;>sp|P61978|HNRPK_HUMAN Heterogeneous nuclear ribonucleoprotein K OS=Homo sapiens GN=HNRNPK PE=1 SV=1	2	3	3	3	1	2	2	2	1	2	2	2	1	2	2	2	1	2	2	2	1	2	2	2	1	2	2	2	6	6	6	50.976	463	463;463	0	20.62	By matching	By MS/MS	By MS/MS	By MS/MS	By matching	By matching	By matching	By matching
sp|P62081|RS7_HUMAN;sp|P62084|RS7_DANRE	sp|P62081|RS7_HUMAN	6;1	6;1	6;1	>sp|P62081|RS7_HUMAN 40S ribosomal protein S7 OS=Homo sapiens GN=RPS7 PE=1 SV=1	2	6	6	6	6	5	6	5	6	3	3	6	6	5	6	5	6	3	3	6	6	5	6	5	6	3	3	6	26.8	26.8	26.8	22.127	194	194;194	0	64.151	By MS/MS	By MS/MS	By MS/MS	By MS/MS	By MS/MS	By MS/MS	By MS/MS	By MS/MS
sp|Q6PI52|CALM_DANRE;sp|P62158|CALM_HUMAN	sp|Q6PI52|CALM_DANRE;sp|P62158|CALM_HUMAN	3;3	3;3	3;3	>sp|Q6PI52|CALM_DANRE Calmodulin OS=Danio rerio GN=calm1a PE=2 SV=3;>sp|P62158|CALM_HUMAN Calmodulin OS=Homo sapiens GN=CALM1 PE=1 SV=2	2	3	3	3	1	1	3	0	2	2	2	1	1	1	3	0	2	2	2	1	1	1	3	0	2	2	2	1	33.6	33.6	33.6	16.837	149	149;149	0	54.866	By matching	By matching	By MS/MS	By matching	By matching	By matching	By matching	By matching
sp|P62241|RS8_HUMAN	sp|P62241|RS8_HUMAN	2	2	2	>sp|P62241|RS8_HUMAN 40S ribosomal protein S8 OS=Homo sapiens GN=RPS8 PE=1 SV=2	1	2	2	2	1	2	2	1	2	2	1	2	1	2	2	1	2	2	1	2	1	2	2	1	2	2	1	2	13.5	13.5	13.5	24.205	208	208	0	33.31	By MS/MS	By MS/MS	By MS/MS	By MS/MS	By matching	By MS/MS	By matching	By matching
sp|P62244|RS15A_HUMAN;sp|P48149|RS15A_DROME	sp|P62244|RS15A_HUMAN;sp|P48149|RS15A_DROME	3;2	3;2	3;2	>sp|P62244|RS15A_HUMAN 40S ribosomal protein S15a OS=Homo sapiens GN=RPS15A PE=1 SV=2;>sp|P48149|RS15A_DROME 40S ribosomal protein S15Aa OS=Drosophila melanogaster GN=RpS15Aa PE=1 SV=2	2	3	3	3	3	2	2	2	2	2	2	2	3	2	2	2	2	2	2	2	3	2	2	2	2	2	2	2	13.8	13.8	13.8	14.839	130	130;130	0	37.179	By MS/MS	By MS/MS	By MS/MS	By MS/MS	By MS/MS	By MS/MS	By MS/MS	By MS/MS
sp|P62249|RS16_HUMAN	sp|P62249|RS16_HUMAN	4	4	4	>sp|P62249|RS16_HUMAN 40S ribosomal protein S16 OS=Homo sapiens GN=RPS16 PE=1 SV=2	1	4	4	4	3	4	4	2	3	2	2	3	3	4	4	2	3	2	2	3	3	4	4	2	3	2	2	3	36.3	36.3	36.3	16.445	146	146	0	36.565	By MS/MS	By MS/MS	By MS/MS	By MS/MS	By MS/MS	By matching	By matching	By MS/MS
sp|P62258|1433E_HUMAN	sp|P62258|1433E_HUMAN	1	1	1	>sp|P62258|1433E_HUMAN 14-3-3 protein epsilon OS=Homo sapiens GN=YWHAE PE=1 SV=1	1	1	1	1	0	0	1	1	1	1	1	0	0	0	1	1	1	1	1	0	0	0	1	1	1	1	1	0	4.7	4.7	4.7	29.174	255	255	0	12.565	By matching	By matching	By MS/MS	By MS/MS	By MS/MS	By MS/MS	By MS/MS	By matching
sp|P62263|RS14_HUMAN;sp|C0HKA0|RS14A_DROME	sp|P62263|RS14_HUMAN;sp|C0HKA0|RS14A_DROME	8;5	8;5	8;5	>sp|P62263|RS14_HUMAN 40S ribosomal protein S14 OS=Homo sapiens GN=RPS14 PE=1 SV=3;>sp|C0HKA0|RS14A_DROME 40S ribosomal protein S14a OS=Drosophila melanogaster GN=RpS14a PE=1 SV=1	2	8	8	8	7	7	8	6	8	8	7	7	7	7	8	6	8	8	7	7	7	7	8	6	8	8	7	7	39.1	39.1	39.1	16.273	151	151;151	0	91.595	By MS/MS	By MS/MS	By MS/MS	By matching	By MS/MS	By MS/MS	By MS/MS	By MS/MS
sp|P62266|RS23_HUMAN;sp|Q8T3U2|RS23_DROME	sp|P62266|RS23_HUMAN;sp|Q8T3U2|RS23_DROME	2;1	2;1	2;1	>sp|P62266|RS23_HUMAN 40S ribosomal protein S23 OS=Homo sapiens GN=RPS23 PE=1 SV=3;>sp|Q8T3U2|RS23_DROME 40S ribosomal protein S23 OS=Drosophila melanogaster GN=RpS23 PE=1 SV=1	2	2	2	2	1	1	2	1	1	1	0	1	1	1	2	1	1	1	0	1	1	1	2	1	1	1	0	1	27.3	27.3	27.3	15.807	143	143;143	0	14.664	By MS/MS	By MS/MS	By MS/MS	By matching	By matching	By matching	By matching	By matching
sp|P62269|RS18_HUMAN;sp|Q8JGS9|RS18_DANRE;sp|P41094|RS18_DROME	sp|P62269|RS18_HUMAN;sp|Q8JGS9|RS18_DANRE	8;6;1	8;6;1	8;6;1	>sp|P62269|RS18_HUMAN 40S ribosomal protein S18 OS=Homo sapiens GN=RPS18 PE=1 SV=3;>sp|Q8JGS9|RS18_DANRE 40S ribosomal protein S18 OS=Danio rerio GN=rps18 PE=2 SV=1	3	8	8	8	7	7	8	7	4	5	4	4	7	7	8	7	4	5	4	4	7	7	8	7	4	5	4	4	40.1	40.1	40.1	17.718	152	152;152;152	0	73.232	By MS/MS	By MS/MS	By MS/MS	By MS/MS	By MS/MS	By MS/MS	By MS/MS	By MS/MS
sp|P62273|RS29_HUMAN	sp|P62273|RS29_HUMAN	2	2	2	>sp|P62273|RS29_HUMAN 40S ribosomal protein S29 OS=Homo sapiens GN=RPS29 PE=1 SV=2	1	2	2	2	2	1	2	2	2	2	2	2	2	1	2	2	2	2	2	2	2	1	2	2	2	2	2	2	32.1	32.1	32.1	6.6767	56	56	0	70.208	By matching	By MS/MS	By MS/MS	By matching	By MS/MS	By MS/MS	By MS/MS	By MS/MS
sp|Q9WVH0|RS13_CRIGR;sp|P62277|RS13_HUMAN	sp|Q9WVH0|RS13_CRIGR;sp|P62277|RS13_HUMAN	4;4	4;4	4;4	>sp|Q9WVH0|RS13_CRIGR 40S ribosomal protein S13 OS=Cricetulus griseus GN=RPS13 PE=3 SV=3;>sp|P62277|RS13_HUMAN 40S ribosomal protein S13 OS=Homo sapiens GN=RPS13 PE=1 SV=2	2	4	4	4	4	2	4	0	0	0	0	1	4	2	4	0	0	0	0	1	4	2	4	0	0	0	0	1	24.5	24.5	24.5	17.192	151	151;151	0	29.219	By MS/MS	By MS/MS	By MS/MS	By matching	By matching	By matching	By matching	By matching
sp|P62304|RUXE_HUMAN	sp|P62304|RUXE_HUMAN	1	1	1	>sp|P62304|RUXE_HUMAN Small nuclear ribonucleoprotein E OS=Homo sapiens GN=SNRPE PE=1 SV=1	1	1	1	1	1	1	1	1	1	1	1	1	1	1	1	1	1	1	1	1	1	1	1	1	1	1	1	1	17.4	17.4	17.4	10.803	92	92	0	19.377	By matching	By matching	By matching	By matching	By MS/MS	By MS/MS	By matching	By MS/MS
sp|P62314|SMD1_HUMAN	sp|P62314|SMD1_HUMAN	1	1	1	>sp|P62314|SMD1_HUMAN Small nuclear ribonucleoprotein Sm D1 OS=Homo sapiens GN=SNRPD1 PE=1 SV=1	1	1	1	1	1	1	1	1	1	1	1	0	1	1	1	1	1	1	1	0	1	1	1	1	1	1	1	0	16.8	16.8	16.8	13.281	119	119	0.0023753	7.1065	By MS/MS	By matching	By matching	By matching	By matching	By matching	By matching	By matching
sp|P62316|SMD2_HUMAN	sp|P62316|SMD2_HUMAN	1	1	1	>sp|P62316|SMD2_HUMAN Small nuclear ribonucleoprotein Sm D2 OS=Homo sapiens GN=SNRPD2 PE=1 SV=1	1	1	1	1	1	1	1	1	1	1	1	1	1	1	1	1	1	1	1	1	1	1	1	1	1	1	1	1	16.9	16.9	16.9	13.527	118	118	0.002551	8.412	By matching	By MS/MS	By MS/MS	By MS/MS	By MS/MS	By matching	By MS/MS	By MS/MS
sp|P62318|SMD3_HUMAN	sp|P62318|SMD3_HUMAN	3	3	3	>sp|P62318|SMD3_HUMAN Small nuclear ribonucleoprotein Sm D3 OS=Homo sapiens GN=SNRPD3 PE=1 SV=1	1	3	3	3	1	2	3	3	3	1	3	1	1	2	3	3	3	1	3	1	1	2	3	3	3	1	3	1	41.3	41.3	41.3	13.916	126	126	0	41.053	By matching	By matching	By MS/MS	By MS/MS	By MS/MS	By matching	By matching	By matching
sp|P62330|ARF6_HUMAN	sp|P62330|ARF6_HUMAN	1	1	1	>sp|P62330|ARF6_HUMAN ADP-ribosylation factor 6 OS=Homo sapiens GN=ARF6 PE=1 SV=2	1	1	1	1	0	0	1	0	0	0	0	0	0	0	1	0	0	0	0	0	0	0	1	0	0	0	0	0	14.3	14.3	14.3	20.082	175	175	0.002611	9.1598	By matching	By matching	By MS/MS	By matching	By matching	By matching	By matching	By matching
sp|P62704|RS4X_MESAU;sp|P62701|RS4X_HUMAN;sp|P47836|RS4_CHICK;sp|Q8TD47|RS4Y2_HUMAN;sp|P22090|RS4Y1_HUMAN	sp|P62704|RS4X_MESAU;sp|P62701|RS4X_HUMAN;sp|P47836|RS4_CHICK	16;16;12;5;4	16;16;12;5;4	16;16;12;5;4	>sp|P62704|RS4X_MESAU 40S ribosomal protein S4, X isoform OS=Mesocricetus auratus GN=RPS4X PE=2 SV=2;>sp|P62701|RS4X_HUMAN 40S ribosomal protein S4, X isoform OS=Homo sapiens GN=RPS4X PE=1 SV=2;>sp|P47836|RS4_CHICK 40S ribosomal protein S4 OS=Gallus gallus	5	16	16	16	14	12	13	8	6	8	7	8	14	12	13	8	6	8	7	8	14	12	13	8	6	8	7	8	52.1	52.1	52.1	29.597	263	263;263;263;263;263	0	169.78	By MS/MS	By MS/MS	By MS/MS	By MS/MS	By MS/MS	By MS/MS	By MS/MS	By MS/MS
sp|P62750|RL23A_HUMAN	sp|P62750|RL23A_HUMAN	1	1	1	>sp|P62750|RL23A_HUMAN 60S ribosomal protein L23a OS=Homo sapiens GN=RPL23A PE=1 SV=1	1	1	1	1	1	1	1	1	1	1	1	1	1	1	1	1	1	1	1	1	1	1	1	1	1	1	1	1	10.9	10.9	10.9	17.695	156	156	0	11.167	By MS/MS	By matching	By MS/MS	By MS/MS	By MS/MS	By matching	By matching	By matching
sp|P62753|RS6_HUMAN	sp|P62753|RS6_HUMAN	2	2	2	>sp|P62753|RS6_HUMAN 40S ribosomal protein S6 OS=Homo sapiens GN=RPS6 PE=1 SV=1	1	2	2	2	1	2	2	1	2	2	1	1	1	2	2	1	2	2	1	1	1	2	2	1	2	2	1	1	8.8	8.8	8.8	28.68	249	249	0	15.335	By matching	By MS/MS	By MS/MS	By matching	By matching	By matching	By matching	By matching
sp|P62806|H4_MOUSE;sp|P62805|H4_HUMAN;sp|P40287|H4_ENTHI;sp|P02309|H4_YEAST	sp|P62806|H4_MOUSE;sp|P62805|H4_HUMAN	9;9;3;2	9;9;3;2	9;9;3;2	>sp|P62806|H4_MOUSE Histone H4 OS=Mus musculus GN=Hist1h4a PE=1 SV=2;>sp|P62805|H4_HUMAN Histone H4 OS=Homo sapiens GN=HIST1H4A PE=1 SV=2	4	9	9	9	7	7	8	8	8	7	7	7	7	7	8	8	8	7	7	7	7	7	8	8	8	7	7	7	63.1	63.1	63.1	11.367	103	103;103;118;103	0	186.47	By MS/MS	By MS/MS	By MS/MS	By MS/MS	By MS/MS	By MS/MS	By MS/MS	By MS/MS
sp|P62826|RAN_HUMAN	sp|P62826|RAN_HUMAN	16	16	16	>sp|P62826|RAN_HUMAN GTP-binding nuclear protein Ran OS=Homo sapiens GN=RAN PE=1 SV=3	1	16	16	16	13	10	15	13	13	11	13	12	13	10	15	13	13	11	13	12	13	10	15	13	13	11	13	12	60.2	60.2	60.2	24.423	216	216	0	282.07	By MS/MS	By MS/MS	By MS/MS	By MS/MS	By MS/MS	By MS/MS	By MS/MS	By MS/MS
sp|P62829|RL23_HUMAN	sp|P62829|RL23_HUMAN	3	3	3	>sp|P62829|RL23_HUMAN 60S ribosomal protein L23 OS=Homo sapiens GN=RPL23 PE=1 SV=1	1	3	3	3	2	2	3	1	0	2	1	0	2	2	3	1	0	2	1	0	2	2	3	1	0	2	1	0	21.4	21.4	21.4	14.865	140	140	0	33.706	By MS/MS	By MS/MS	By MS/MS	By matching	By matching	By matching	By matching	By matching
sp|P62844|RS15_PIG;sp|P62841|RS15_HUMAN	sp|P62844|RS15_PIG;sp|P62841|RS15_HUMAN	3;3	3;3	3;3	>sp|P62844|RS15_PIG 40S ribosomal protein S15 OS=Sus scrofa GN=RPS15 PE=1 SV=2;>sp|P62841|RS15_HUMAN 40S ribosomal protein S15 OS=Homo sapiens GN=RPS15 PE=1 SV=2	2	3	3	3	1	2	3	1	1	1	1	1	1	2	3	1	1	1	1	1	1	2	3	1	1	1	1	1	36.6	36.6	36.6	17.04	145	145;145	0	28.931	By MS/MS	By MS/MS	By MS/MS	By matching	By matching	By matching	By matching	By matching
sp|P62851|RS25_HUMAN	sp|P62851|RS25_HUMAN	2	2	2	>sp|P62851|RS25_HUMAN 40S ribosomal protein S25 OS=Homo sapiens GN=RPS25 PE=1 SV=1	1	2	2	2	2	2	2	1	2	1	1	2	2	2	2	1	2	1	1	2	2	2	2	1	2	1	1	2	15.2	15.2	15.2	13.742	125	125	0	12.969	By MS/MS	By MS/MS	By MS/MS	By MS/MS	By MS/MS	By MS/MS	By MS/MS	By MS/MS
sp|P62857|RS28_HUMAN	sp|P62857|RS28_HUMAN	3	3	3	>sp|P62857|RS28_HUMAN 40S ribosomal protein S28 OS=Homo sapiens GN=RPS28 PE=1 SV=1	1	3	3	3	3	3	3	2	3	2	1	2	3	3	3	2	3	2	1	2	3	3	3	2	3	2	1	2	46.4	46.4	46.4	7.8409	69	69	0	28.314	By MS/MS	By MS/MS	By MS/MS	By matching	By MS/MS	By MS/MS	By MS/MS	By MS/MS
sp|P62861|RS30_HUMAN	sp|P62861|RS30_HUMAN	2	2	2	>sp|P62861|RS30_HUMAN 40S ribosomal protein S30 OS=Homo sapiens GN=FAU PE=1 SV=1	1	2	2	2	0	0	2	1	2	2	2	2	0	0	2	1	2	2	2	2	0	0	2	1	2	2	2	2	18.6	18.6	18.6	6.6478	59	59	0	11.577	By matching	By matching	By matching	By matching	By MS/MS	By matching	By matching	By MS/MS
sp|Q76KA2|RL30_MACFA;sp|P62888|RL30_HUMAN	sp|Q76KA2|RL30_MACFA;sp|P62888|RL30_HUMAN	2;2	2;2	2;2	>sp|Q76KA2|RL30_MACFA 60S ribosomal protein L30 OS=Macaca fascicularis GN=RPL30 PE=3 SV=3;>sp|P62888|RL30_HUMAN 60S ribosomal protein L30 OS=Homo sapiens GN=RPL30 PE=1 SV=2	2	2	2	2	1	1	2	1	1	2	1	2	1	1	2	1	1	2	1	2	1	1	2	1	1	2	1	2	33	33	33	12.784	115	115;115	0	12.509	By MS/MS	By matching	By matching	By matching	By matching	By MS/MS	By matching	By matching
sp|Q98TF5|RL39_CHICK;sp|Q59GN2|R39L5_HUMAN;sp|P62891|RL39_HUMAN	sp|Q98TF5|RL39_CHICK;sp|Q59GN2|R39L5_HUMAN;sp|P62891|RL39_HUMAN	2;2;2	2;2;2	2;2;2	>sp|Q98TF5|RL39_CHICK 60S ribosomal protein L39 OS=Gallus gallus GN=RPL39 PE=3 SV=1;>sp|Q59GN2|R39L5_HUMAN Putative 60S ribosomal protein L39-like 5 OS=Homo sapiens GN=RPL39P5 PE=5 SV=2;>sp|P62891|RL39_HUMAN 60S ribosomal protein L39 OS=Homo sapiens GN=RPL	3	2	2	2	2	2	1	2	2	2	2	2	2	2	1	2	2	2	2	2	2	2	1	2	2	2	2	2	23.5	23.5	23.5	6.3786	51	51;51;51	0	15.537	By matching	By matching	By matching	By MS/MS	By matching	By MS/MS	By matching	By MS/MS
sp|P62899|RL31_HUMAN;sp|Q9V597|RL31_DROME	sp|P62899|RL31_HUMAN;sp|Q9V597|RL31_DROME	2;1	2;1	2;1	>sp|P62899|RL31_HUMAN 60S ribosomal protein L31 OS=Homo sapiens GN=RPL31 PE=1 SV=1;>sp|Q9V597|RL31_DROME 60S ribosomal protein L31 OS=Drosophila melanogaster GN=RpL31 PE=1 SV=1	2	2	2	2	1	1	2	0	1	0	0	1	1	1	2	0	1	0	0	1	1	1	2	0	1	0	0	1	25.6	25.6	25.6	14.463	125	125;124	0	13.009	By matching	By MS/MS	By MS/MS	By matching	By matching	By matching	By matching	By matching
sp|Q76KA3|RL32_MACFA;sp|P62910|RL32_HUMAN	sp|Q76KA3|RL32_MACFA;sp|P62910|RL32_HUMAN	2;2	2;2	2;2	>sp|Q76KA3|RL32_MACFA 60S ribosomal protein L32 OS=Macaca fascicularis GN=RPL32 PE=2 SV=3;>sp|P62910|RL32_HUMAN 60S ribosomal protein L32 OS=Homo sapiens GN=RPL32 PE=1 SV=2	2	2	2	2	0	1	1	0	0	1	0	0	0	1	1	0	0	1	0	0	0	1	1	0	0	1	0	0	20	20	20	15.86	135	135;135	0	12.384	By matching	By matching	By MS/MS	By matching	By matching	By MS/MS	By matching	By matching
sp|P62913|RL11_HUMAN;sp|P46222|RL11_DROME	sp|P62913|RL11_HUMAN	8;3	8;3	8;3	>sp|P62913|RL11_HUMAN 60S ribosomal protein L11 OS=Homo sapiens GN=RPL11 PE=1 SV=2	2	8	8	8	5	6	7	4	7	7	5	6	5	6	7	4	7	7	5	6	5	6	7	4	7	7	5	6	41.6	41.6	41.6	20.252	178	178;184	0	121.5	By MS/MS	By MS/MS	By MS/MS	By MS/MS	By MS/MS	By MS/MS	By MS/MS	By MS/MS
sp|P62917|RL8_HUMAN	sp|P62917|RL8_HUMAN	2	2	2	>sp|P62917|RL8_HUMAN 60S ribosomal protein L8 OS=Homo sapiens GN=RPL8 PE=1 SV=2	1	2	2	2	1	2	2	1	2	2	2	2	1	2	2	1	2	2	2	2	1	2	2	1	2	2	2	2	13.2	13.2	13.2	28.024	257	257	0	13.374	By matching	By matching	By MS/MS	By matching	By matching	By MS/MS	By matching	By matching
sp|P62937|PPIA_HUMAN;sp|Q9Y536|PAL4A_HUMAN;sp|P0DN26|PAL4F_HUMAN;sp|F5H284|PAL4D_HUMAN;sp|A0A0B4J2A2|PAL4C_HUMAN;sp|A0A075B759|PAL4E_HUMAN	sp|P62937|PPIA_HUMAN	18;1;1;1;1;1	18;1;1;1;1;1	18;1;1;1;1;1	>sp|P62937|PPIA_HUMAN Peptidyl-prolyl cis-trans isomerase A OS=Homo sapiens GN=PPIA PE=1 SV=2	6	18	18	18	15	14	14	14	16	16	15	17	15	14	14	14	16	16	15	17	15	14	14	14	16	16	15	17	95.8	95.8	95.8	18.012	165	165;164;164;164;164;164	0	316.83	By MS/MS	By MS/MS	By MS/MS	By MS/MS	By MS/MS	By MS/MS	By MS/MS	By MS/MS
sp|P79781|RS27A_CHICK;sp|P62992|RS27A_BOVIN;sp|P62979|RS27A_HUMAN;sp|P18101|RL40_DROME;sp|P15357|RS27A_DROME;sp|P0CG67|UBB_GORGO;sp|P0CG65|UBB_PANTR;sp|P0CG60|UBB_PONPY;sp|P0CG47|UBB_HUMAN;sp|P0CG62|UBB_CHICK;sp|P0CG53|UBB_BOVIN;sp|P0CG49|UBB_MOUSE;sp|P0CG68|UBC_PIG;sp|P0CG66|UBC_GORGO;sp|P0CG48|UBC_HUMAN;sp|P0CG50|UBC_MOUSE;sp|P0CG64|UBC_PANTR;sp|P0CG61|UBC_PONPY;sp|Q42202|RL40B_ARATH;sp|B9DHA6|…	sp|P79781|RS27A_CHICK;sp|P62992|RS27A_BOVIN;sp|P62979|RS27A_HUMAN;sp|P18101|RL40_DROME;sp|P15357|RS27A_DROME;sp|P0CG67|UBB_GORGO;sp|P0CG65|UBB_PANTR;sp|P0CG60|UBB_PONPY;sp|P0CG47|UBB_HUMAN;sp|P0CG62|UBB_CHICK;sp|P0CG53|UBB_BOVIN;sp|P0CG49|UBB_MOUSE;sp|P0CG68|UBC_PIG;sp|P0CG66|UBC_GORGO;sp|P0CG48|UBC_HUMAN;sp|P0CG50|UBC_MOUSE;sp|P0CG64|UBC_PANTR;sp|P0CG61|UBC_PONPY	5;5;5;4;4;4;4;4;4;4;4;4;4;4;4;4;4;4;2;2;2;2;2;2;2;2;2;2;2;2;2;2;2;2;2;2;2;1;1;1	5;5;5;4;4;4;4;4;4;4;4;4;4;4;4;4;4;4;2;2;2;2;2;2;2;2;2;2;2;2;2;2;2;2;2;2;2;1;1;1	1;1;1;0;0;0;0;0;0;0;0;0;0;0;0;0;0;0;0;0;0;0;0;0;0;0;0;0;0;0;0;0;0;0;0;0;0;0;0;0	>sp|P79781|RS27A_CHICK Ubiquitin-40S ribosomal protein S27a OS=Gallus gallus GN=RPS27A PE=2 SV=3;>sp|P62992|RS27A_BOVIN Ubiquitin-40S ribosomal protein S27a OS=Bos taurus GN=RPS27A PE=1 SV=2;>sp|P62979|RS27A_HUMAN Ubiquitin-40S ribosomal protein S27a OS=Ho	40	5	5	1	5	4	5	2	4	4	4	4	5	4	5	2	4	4	4	4	1	1	1	1	1	1	1	1	34.6	34.6	8.3	17.979	156	156;156;156;128;156;229;229;229;229;305;305;305;533;609;685;734;761;761;128;128;129;153;153;154;155;155;156;156;157;157;229;305;306;381;382;457;838;230;322;631	0	97.664	By MS/MS	By MS/MS	By MS/MS	By MS/MS	By MS/MS	By MS/MS	By MS/MS	By MS/MS
sp|Q6RUV5|RAC1_RAT;sp|P63001|RAC1_MOUSE;sp|P63000|RAC1_HUMAN;sp|P60763|RAC3_HUMAN	sp|Q6RUV5|RAC1_RAT;sp|P63001|RAC1_MOUSE;sp|P63000|RAC1_HUMAN;sp|P60763|RAC3_HUMAN	6;6;6;3	2;2;2;0	2;2;2;0	>sp|Q6RUV5|RAC1_RAT Ras-related C3 botulinum toxin substrate 1 OS=Rattus norvegicus GN=Rac1 PE=1 SV=1;>sp|P63001|RAC1_MOUSE Ras-related C3 botulinum toxin substrate 1 OS=Mus musculus GN=Rac1 PE=1 SV=1;>sp|P63000|RAC1_HUMAN Ras-related C3 botulinum toxin su	4	6	2	2	4	4	4	4	6	5	4	4	0	0	0	1	2	2	2	2	0	0	0	1	2	2	2	2	25	7.8	7.8	21.45	192	192;192;192;192	0	11.902	By matching	By matching	By matching	By matching	By MS/MS	By MS/MS	By matching	By MS/MS
sp|P63104|1433Z_HUMAN;sp|Q04917|1433F_HUMAN	sp|P63104|1433Z_HUMAN	7;1	7;1	6;0	>sp|P63104|1433Z_HUMAN 14-3-3 protein zeta/delta OS=Homo sapiens GN=YWHAZ PE=1 SV=1	2	7	7	6	3	5	7	0	3	3	2	1	3	5	7	0	3	3	2	1	2	4	6	0	3	3	1	1	22.4	22.4	22.4	27.745	245	245;246	0	133.78	By MS/MS	By MS/MS	By MS/MS	By matching	By MS/MS	By matching	By matching	By matching
sp|Q96FJ2|DYL2_HUMAN;sp|P63167|DYL1_HUMAN	sp|Q96FJ2|DYL2_HUMAN;sp|P63167|DYL1_HUMAN	1;1	1;1	1;1	>sp|Q96FJ2|DYL2_HUMAN Dynein light chain 2, cytoplasmic OS=Homo sapiens GN=DYNLL2 PE=1 SV=1;>sp|P63167|DYL1_HUMAN Dynein light chain 1, cytoplasmic OS=Homo sapiens GN=DYNLL1 PE=1 SV=1	2	1	1	1	0	0	1	0	0	0	0	0	0	0	1	0	0	0	0	0	0	0	1	0	0	0	0	0	12.4	12.4	12.4	10.35	89	89;89	0.0086207	6.4137	By matching	By matching	By MS/MS	By matching	By matching	By matching	By matching	By matching
sp|P63220|RS21_HUMAN	sp|P63220|RS21_HUMAN	3	3	3	>sp|P63220|RS21_HUMAN 40S ribosomal protein S21 OS=Homo sapiens GN=RPS21 PE=1 SV=1	1	3	3	3	2	2	2	1	1	0	1	0	2	2	2	1	1	0	1	0	2	2	2	1	1	0	1	0	32.5	32.5	32.5	9.1113	83	83	0	40.956	By MS/MS	By MS/MS	By MS/MS	By MS/MS	By MS/MS	By matching	By matching	By matching
sp|Q6IS14|IF5AL_HUMAN;sp|P63241|IF5A1_HUMAN	sp|Q6IS14|IF5AL_HUMAN;sp|P63241|IF5A1_HUMAN	1;1	1;1	1;1	>sp|Q6IS14|IF5AL_HUMAN Eukaryotic translation initiation factor 5A-1-like OS=Homo sapiens GN=EIF5AL1 PE=2 SV=2;>sp|P63241|IF5A1_HUMAN Eukaryotic translation initiation factor 5A-1 OS=Homo sapiens GN=EIF5A PE=1 SV=2	2	1	1	1	1	0	1	0	1	1	0	0	1	0	1	0	1	1	0	0	1	0	1	0	1	1	0	0	16.9	16.9	16.9	16.773	154	154;154	0	16.119	By MS/MS	By matching	By MS/MS	By matching	By MS/MS	By matching	By matching	By matching
sp|P63244|RACK1_HUMAN;sp|P63243|RACK1_BOVIN	sp|P63244|RACK1_HUMAN;sp|P63243|RACK1_BOVIN	2;2	2;2	2;2	>sp|P63244|RACK1_HUMAN Receptor of activated protein C kinase 1 OS=Homo sapiens GN=RACK1 PE=1 SV=3;>sp|P63243|RACK1_BOVIN Receptor of activated protein C kinase 1 OS=Bos taurus GN=RACK1 PE=2 SV=3	2	2	2	2	1	2	2	0	2	1	1	2	1	2	2	0	2	1	1	2	1	2	2	0	2	1	1	2	5.4	5.4	5.4	35.076	317	317;317	0	16.569	By MS/MS	By MS/MS	By MS/MS	By matching	By MS/MS	By matching	By MS/MS	By matching
sp|P63261|ACTG_HUMAN	sp|P63261|ACTG_HUMAN	39	39	2	>sp|P63261|ACTG_HUMAN Actin, cytoplasmic 2 OS=Homo sapiens GN=ACTG1 PE=1 SV=1	1	39	39	2	35	38	39	28	29	31	33	29	35	38	39	28	29	31	33	29	2	2	2	2	2	2	2	1	76	76	7.2	41.792	375	375	0	323.31	By MS/MS	By MS/MS	By MS/MS	By MS/MS	By MS/MS	By MS/MS	By MS/MS	By MS/MS
sp|P63313|TYB10_HUMAN	sp|P63313|TYB10_HUMAN	1	1	1	>sp|P63313|TYB10_HUMAN Thymosin beta-10 OS=Homo sapiens GN=TMSB10 PE=1 SV=2	1	1	1	1	0	1	0	0	0	0	0	1	0	1	0	0	0	0	0	1	0	1	0	0	0	0	0	1	36.4	36.4	36.4	5.0256	44	44	0.0024272	7.4749	By matching	By MS/MS	By matching	By matching	By matching	By matching	By matching	By matching
sp|P67809|YBOX1_HUMAN;sp|Q9Y2T7|YBOX2_HUMAN;sp|P16989|YBOX3_HUMAN	sp|P67809|YBOX1_HUMAN	4;1;1	4;1;1	4;1;1	>sp|P67809|YBOX1_HUMAN Nuclease-sensitive element-binding protein 1 OS=Homo sapiens GN=YBX1 PE=1 SV=3	3	4	4	4	0	2	2	2	3	4	1	3	0	2	2	2	3	4	1	3	0	2	2	2	3	4	1	3	24.7	24.7	24.7	35.924	324	324;364;372	0	74.984	By matching	By matching	By MS/MS	By matching	By MS/MS	By MS/MS	By matching	By matching
sp|P67812|SC11A_HUMAN	sp|P67812|SC11A_HUMAN	1	1	1	>sp|P67812|SC11A_HUMAN Signal peptidase complex catalytic subunit SEC11A OS=Homo sapiens GN=SEC11A PE=1 SV=1	1	1	1	1	1	1	1	0	1	1	1	1	1	1	1	0	1	1	1	1	1	1	1	0	1	1	1	1	6.7	6.7	6.7	20.625	179	179	0.0025974	9.0976	By MS/MS	By matching	By MS/MS	By matching	By matching	By matching	By matching	By matching
sp|P67936|TPM4_HUMAN;sp|P07951|TPM2_HUMAN;CON__Q3SX28	sp|P67936|TPM4_HUMAN;sp|P07951|TPM2_HUMAN;CON__Q3SX28	4;2;2	2;1;1	2;1;1	>sp|P67936|TPM4_HUMAN Tropomyosin alpha-4 chain OS=Homo sapiens GN=TPM4 PE=1 SV=3;>sp|P07951|TPM2_HUMAN Tropomyosin beta chain OS=Homo sapiens GN=TPM2 PE=1 SV=1;>Q3SX28 TREMBL:Q3SX28;Q5KR48 (Bos taurus) Tropomyosin 2	3	4	2	2	2	2	4	1	2	2	2	2	1	1	2	0	1	1	1	1	1	1	2	0	1	1	1	1	23.8	12.5	12.5	28.521	248	248;284;284	0	11.364	By matching	By matching	By MS/MS	By matching	By MS/MS	By MS/MS	By matching	By matching
sp|P68133|ACTS_HUMAN;sp|P68032|ACTC_HUMAN;sp|P63267|ACTH_HUMAN;sp|P62736|ACTA_HUMAN	sp|P68133|ACTS_HUMAN;sp|P68032|ACTC_HUMAN;sp|P63267|ACTH_HUMAN;sp|P62736|ACTA_HUMAN	27;27;24;24	5;5;3;3	5;5;3;3	>sp|P68133|ACTS_HUMAN Actin, alpha skeletal muscle OS=Homo sapiens GN=ACTA1 PE=1 SV=1;>sp|P68032|ACTC_HUMAN Actin, alpha cardiac muscle 1 OS=Homo sapiens GN=ACTC1 PE=1 SV=1;>sp|P63267|ACTH_HUMAN Actin, gamma-enteric smooth muscle OS=Homo sapiens GN=ACTG2 P	4	27	5	5	25	26	27	21	21	21	21	20	5	5	5	4	3	3	2	1	5	5	5	4	3	3	2	1	35.3	9	9	42.051	377	377;377;376;377	0	114.27	By MS/MS	By MS/MS	By MS/MS	By MS/MS	By matching	By MS/MS	By MS/MS	By matching
sp|P68363|TBA1B_HUMAN;sp|Q71U36|TBA1A_HUMAN;sp|A5A6J1|TBA1A_PANTR;sp|Q9BQE3|TBA1C_HUMAN;sp|Q13748|TBA3C_HUMAN;sp|Q6PEY2|TBA3E_HUMAN;sp|Q9NY65|TBA8_HUMAN;sp|Q9JJZ2|TBA8_MOUSE;sp|A6NHL2|TBAL3_HUMAN;sp|P14642|TBA_PLAFK	sp|P68363|TBA1B_HUMAN;sp|Q71U36|TBA1A_HUMAN;sp|A5A6J1|TBA1A_PANTR;sp|Q9BQE3|TBA1C_HUMAN;sp|Q13748|TBA3C_HUMAN	16;14;14;12;10;6;4;4;1;1	16;14;14;12;10;6;4;4;1;1	5;5;5;5;3;3;0;0;0;0	>sp|P68363|TBA1B_HUMAN Tubulin alpha-1B chain OS=Homo sapiens GN=TUBA1B PE=1 SV=1;>sp|Q71U36|TBA1A_HUMAN Tubulin alpha-1A chain OS=Homo sapiens GN=TUBA1A PE=1 SV=1;>sp|A5A6J1|TBA1A_PANTR Tubulin alpha-1A chain OS=Pan troglodytes GN=TUBA1A PE=2 SV=1;>sp|Q9B	10	16	16	5	10	10	13	16	13	14	14	14	10	10	13	16	13	14	14	14	5	3	5	5	4	4	5	5	49.7	49.7	12.6	50.151	451	451;451;451;449;450;450;449;449;446;453	0	317.91	By MS/MS	By MS/MS	By MS/MS	By MS/MS	By MS/MS	By MS/MS	By MS/MS	By MS/MS
sp|P68366|TBA4A_HUMAN	sp|P68366|TBA4A_HUMAN	15	5	4	>sp|P68366|TBA4A_HUMAN Tubulin alpha-4A chain OS=Homo sapiens GN=TUBA4A PE=1 SV=1	1	15	5	4	4	9	13	10	9	9	8	8	0	2	5	0	0	0	0	0	0	2	4	0	0	0	0	0	54	16.7	13.8	49.924	448	448	0	32.732	By matching	By matching	By MS/MS	By matching	By matching	By matching	By matching	By matching
sp|P68371|TBB4B_HUMAN;sp|P04350|TBB4A_HUMAN	sp|P68371|TBB4B_HUMAN;sp|P04350|TBB4A_HUMAN	19;13	19;13	3;2	>sp|P68371|TBB4B_HUMAN Tubulin beta-4B chain OS=Homo sapiens GN=TUBB4B PE=1 SV=1;>sp|P04350|TBB4A_HUMAN Tubulin beta-4A chain OS=Homo sapiens GN=TUBB4A PE=1 SV=2	2	19	19	3	12	14	17	17	16	17	18	16	12	14	17	17	16	17	18	16	1	2	3	2	2	2	3	2	56.9	56.9	13.9	49.83	445	445;444	0	323.31	By MS/MS	By MS/MS	By MS/MS	By MS/MS	By MS/MS	By MS/MS	By MS/MS	By MS/MS
sp|P68872|HBB_PANPA;sp|P68871|HBB_HUMAN;sp|P68223|HBB_MACFA;sp|P02057|HBB_RABIT	sp|P68872|HBB_PANPA;sp|P68871|HBB_HUMAN	15;15;4;3	15;15;4;3	11;11;1;1	>sp|P68872|HBB_PANPA Hemoglobin subunit beta OS=Pan paniscus GN=HBB PE=1 SV=2;>sp|P68871|HBB_HUMAN Hemoglobin subunit beta OS=Homo sapiens GN=HBB PE=1 SV=2	4	15	15	11	14	11	12	1	2	0	1	0	14	11	12	1	2	0	1	0	10	9	10	0	1	0	0	0	95.9	95.9	95.9	15.998	147	147;147;147;147	0	275.17	By MS/MS	By MS/MS	By MS/MS	By MS/MS	By matching	By matching	By matching	By matching
sp|P69907|HBA_PANTR;sp|P69906|HBA_PANPA;sp|P69905|HBA_HUMAN;sp|P01966|HBA_BOVIN;CON__P01966;sp|P01973|HBA_LAMGL	sp|P69907|HBA_PANTR;sp|P69906|HBA_PANPA;sp|P69905|HBA_HUMAN	11;11;11;3;3;1	11;11;11;3;3;1	11;11;11;3;3;1	>sp|P69907|HBA_PANTR Hemoglobin subunit alpha OS=Pan troglodytes GN=HBA1 PE=1 SV=2;>sp|P69906|HBA_PANPA Hemoglobin subunit alpha OS=Pan paniscus GN=HBA1 PE=1 SV=2;>sp|P69905|HBA_HUMAN Hemoglobin subunit alpha OS=Homo sapiens GN=HBA1 PE=1 SV=2	6	11	11	11	10	10	11	2	1	1	1	0	10	10	11	2	1	1	1	0	10	10	11	2	1	1	1	0	69.7	69.7	69.7	15.257	142	142;142;142;142;142;141	0	234.26	By MS/MS	By MS/MS	By MS/MS	By MS/MS	By matching	By matching	By matching	By matching
sp|P78371|TCPB_HUMAN	sp|P78371|TCPB_HUMAN	3	3	3	>sp|P78371|TCPB_HUMAN T-complex protein 1 subunit beta OS=Homo sapiens GN=CCT2 PE=1 SV=4	1	3	3	3	2	2	2	3	2	2	2	2	2	2	2	3	2	2	2	2	2	2	2	3	2	2	2	2	11.2	11.2	11.2	57.488	535	535	0	32.383	By MS/MS	By MS/MS	By MS/MS	By MS/MS	By MS/MS	By MS/MS	By MS/MS	By matching
sp|P83731|RL24_HUMAN	sp|P83731|RL24_HUMAN	4	4	4	>sp|P83731|RL24_HUMAN 60S ribosomal protein L24 OS=Homo sapiens GN=RPL24 PE=1 SV=1	1	4	4	4	3	3	3	2	3	3	2	3	3	3	3	2	3	3	2	3	3	3	3	2	3	3	2	3	24.2	24.2	24.2	17.779	157	157	0	28.647	By MS/MS	By MS/MS	By MS/MS	By matching	By MS/MS	By MS/MS	By matching	By matching
sp|Q98874|ERH_DANRE;sp|P84090|ERH_HUMAN	sp|Q98874|ERH_DANRE;sp|P84090|ERH_HUMAN	1;1	1;1	1;1	>sp|Q98874|ERH_DANRE Enhancer of rudimentary homolog OS=Danio rerio GN=erh PE=3 SV=1;>sp|P84090|ERH_HUMAN Enhancer of rudimentary homolog OS=Homo sapiens GN=ERH PE=1 SV=1	2	1	1	1	1	1	1	1	1	1	1	1	1	1	1	1	1	1	1	1	1	1	1	1	1	1	1	1	15.4	15.4	15.4	12.245	104	104;104	0	25.486	By MS/MS	By MS/MS	By MS/MS	By MS/MS	By MS/MS	By MS/MS	By MS/MS	By MS/MS
sp|P84095|RHOG_HUMAN	sp|P84095|RHOG_HUMAN	4	4	4	>sp|P84095|RHOG_HUMAN Rho-related GTP-binding protein RhoG OS=Homo sapiens GN=RHOG PE=1 SV=1	1	4	4	4	4	3	3	2	4	3	4	4	4	3	3	2	4	3	4	4	4	3	3	2	4	3	4	4	34	34	34	21.308	191	191	0	170.98	By MS/MS	By MS/MS	By MS/MS	By matching	By MS/MS	By MS/MS	By MS/MS	By MS/MS
sp|P84098|RL19_HUMAN	sp|P84098|RL19_HUMAN	3	3	3	>sp|P84098|RL19_HUMAN 60S ribosomal protein L19 OS=Homo sapiens GN=RPL19 PE=1 SV=1	1	3	3	3	1	2	3	1	1	0	1	1	1	2	3	1	1	0	1	1	1	2	3	1	1	0	1	1	20.9	20.9	20.9	23.466	196	196	0	18.847	By MS/MS	By MS/MS	By MS/MS	By matching	By matching	By matching	By matching	By matching
sp|P84103|SRSF3_HUMAN	sp|P84103|SRSF3_HUMAN	9	9	8	>sp|P84103|SRSF3_HUMAN Serine/arginine-rich splicing factor 3 OS=Homo sapiens GN=SRSF3 PE=1 SV=1	1	9	9	8	7	8	8	9	9	9	5	8	7	8	8	9	9	9	5	8	6	7	7	8	8	8	4	7	48.8	48.8	48.8	19.329	164	164	0	118.86	By MS/MS	By MS/MS	By MS/MS	By MS/MS	By MS/MS	By MS/MS	By MS/MS	By MS/MS
sp|P98179|RBM3_HUMAN	sp|P98179|RBM3_HUMAN	2	2	2	>sp|P98179|RBM3_HUMAN RNA-binding protein 3 OS=Homo sapiens GN=RBM3 PE=1 SV=1	1	2	2	2	2	2	1	1	2	2	0	0	2	2	1	1	2	2	0	0	2	2	1	1	2	2	0	0	12.7	12.7	12.7	17.17	157	157	0	16.26	By MS/MS	By MS/MS	By MS/MS	By matching	By MS/MS	By MS/MS	By matching	By matching
sp|Q00610|CLH1_HUMAN	sp|Q00610|CLH1_HUMAN	1	1	1	>sp|Q00610|CLH1_HUMAN Clathrin heavy chain 1 OS=Homo sapiens GN=CLTC PE=1 SV=5	1	1	1	1	0	0	1	1	1	0	1	1	0	0	1	1	1	0	1	1	0	0	1	1	1	0	1	1	1.1	1.1	1.1	191.61	1675	1675	0.0085653	6.3931	By matching	By matching	By matching	By matching	By matching	By matching	By matching	By MS/MS
sp|Q00688|FKBP3_HUMAN	sp|Q00688|FKBP3_HUMAN	1	1	1	>sp|Q00688|FKBP3_HUMAN Peptidyl-prolyl cis-trans isomerase FKBP3 OS=Homo sapiens GN=FKBP3 PE=1 SV=1	1	1	1	1	0	0	0	0	1	0	0	1	0	0	0	0	1	0	0	1	0	0	0	0	1	0	0	1	6.2	6.2	6.2	25.177	224	224	0.004415	6.5457	By matching	By matching	By matching	By matching	By MS/MS	By matching	By matching	By matching
sp|Q00839|HNRPU_HUMAN	sp|Q00839|HNRPU_HUMAN	6	6	6	>sp|Q00839|HNRPU_HUMAN Heterogeneous nuclear ribonucleoprotein U OS=Homo sapiens GN=HNRNPU PE=1 SV=6	1	6	6	6	3	3	3	3	6	5	4	6	3	3	3	3	6	5	4	6	3	3	3	3	6	5	4	6	11.3	11.3	11.3	90.583	825	825	0	66.85	By matching	By matching	By MS/MS	By MS/MS	By matching	By MS/MS	By matching	By matching
sp|Q01130|SRSF2_HUMAN;sp|Q9BRL6|SRSF8_HUMAN	sp|Q01130|SRSF2_HUMAN	5;2	5;2	5;2	>sp|Q01130|SRSF2_HUMAN Serine/arginine-rich splicing factor 2 OS=Homo sapiens GN=SRSF2 PE=1 SV=4	2	5	5	5	3	3	5	3	4	4	2	3	3	3	5	3	4	4	2	3	3	3	5	3	4	4	2	3	24.4	24.4	24.4	25.476	221	221;282	0	55.465	By MS/MS	By MS/MS	By MS/MS	By MS/MS	By MS/MS	By matching	By MS/MS	By MS/MS
sp|Q01469|FABP5_HUMAN;sp|A8MUU1|FB5L3_HUMAN	sp|Q01469|FABP5_HUMAN	15;1	15;1	15;1	>sp|Q01469|FABP5_HUMAN Fatty acid-binding protein, epidermal OS=Homo sapiens GN=FABP5 PE=1 SV=3	2	15	15	15	1	3	15	5	4	4	2	4	1	3	15	5	4	4	2	4	1	3	15	5	4	4	2	4	91.1	91.1	91.1	15.164	135	135;101	0	263.88	By MS/MS	By MS/MS	By MS/MS	By MS/MS	By MS/MS	By MS/MS	By MS/MS	By MS/MS
sp|Q01518|CAP1_HUMAN	sp|Q01518|CAP1_HUMAN	2	2	2	>sp|Q01518|CAP1_HUMAN Adenylyl cyclase-associated protein 1 OS=Homo sapiens GN=CAP1 PE=1 SV=5	1	2	2	2	1	1	2	0	0	1	0	0	1	1	2	0	0	1	0	0	1	1	2	0	0	1	0	0	8.6	8.6	8.6	51.901	475	475	0	16.465	By MS/MS	By MS/MS	By MS/MS	By matching	By matching	By matching	By matching	By matching
sp|Q01650|LAT1_HUMAN	sp|Q01650|LAT1_HUMAN	1	1	1	>sp|Q01650|LAT1_HUMAN Large neutral amino acids transporter small subunit 1 OS=Homo sapiens GN=SLC7A5 PE=1 SV=2	1	1	1	1	0	0	0	1	1	1	1	1	0	0	0	1	1	1	1	1	0	0	0	1	1	1	1	1	2.8	2.8	2.8	55.01	507	507	0.0022272	6.6256	By matching	By matching	By matching	By matching	By matching	By MS/MS	By MS/MS	By MS/MS
sp|Q01844|EWS_HUMAN	sp|Q01844|EWS_HUMAN	2	2	2	>sp|Q01844|EWS_HUMAN RNA-binding protein EWS OS=Homo sapiens GN=EWSR1 PE=1 SV=1	1	2	2	2	1	2	2	1	2	1	1	1	1	2	2	1	2	1	1	1	1	2	2	1	2	1	1	1	5.5	5.5	5.5	68.477	656	656	0	43.125	By MS/MS	By MS/MS	By MS/MS	By matching	By MS/MS	By MS/MS	By matching	By matching
sp|Q02413|DSG1_HUMAN;sp|Q86SJ6|DSG4_HUMAN	sp|Q02413|DSG1_HUMAN	18;1	18;1	18;1	>sp|Q02413|DSG1_HUMAN Desmoglein-1 OS=Homo sapiens GN=DSG1 PE=1 SV=2	2	18	18	18	5	9	17	8	7	5	5	12	5	9	17	8	7	5	5	12	5	9	17	8	7	5	5	12	27.5	27.5	27.5	113.75	1049	1049;1040	0	323.31	By matching	By MS/MS	By MS/MS	By MS/MS	By MS/MS	By matching	By matching	By MS/MS
sp|Q02878|RL6_HUMAN	sp|Q02878|RL6_HUMAN	2	2	2	>sp|Q02878|RL6_HUMAN 60S ribosomal protein L6 OS=Homo sapiens GN=RPL6 PE=1 SV=3	1	2	2	2	2	2	2	2	2	2	2	2	2	2	2	2	2	2	2	2	2	2	2	2	2	2	2	2	9.7	9.7	9.7	32.728	288	288	0	13.1	By matching	By MS/MS	By MS/MS	By MS/MS	By MS/MS	By MS/MS	By MS/MS	By matching
sp|Q02978|M2OM_HUMAN	sp|Q02978|M2OM_HUMAN	1	1	1	>sp|Q02978|M2OM_HUMAN Mitochondrial 2-oxoglutarate/malate carrier protein OS=Homo sapiens GN=SLC25A11 PE=1 SV=3	1	1	1	1	1	1	1	0	1	1	1	1	1	1	1	0	1	1	1	1	1	1	1	0	1	1	1	1	5.1	5.1	5.1	34.061	314	314	0	24.598	By MS/MS	By MS/MS	By MS/MS	By matching	By matching	By matching	By matching	By MS/MS
sp|Q05519|SRS11_HUMAN	sp|Q05519|SRS11_HUMAN	1	1	1	>sp|Q05519|SRS11_HUMAN Serine/arginine-rich splicing factor 11 OS=Homo sapiens GN=SRSF11 PE=1 SV=1	1	1	1	1	1	1	0	1	1	1	1	1	1	1	0	1	1	1	1	1	1	1	0	1	1	1	1	1	3.5	3.5	3.5	53.542	484	484	0.0022371	6.6537	By MS/MS	By matching	By matching	By MS/MS	By MS/MS	By MS/MS	By matching	By matching
sp|Q06830|PRDX1_HUMAN;sp|Q13162|PRDX4_HUMAN	sp|Q06830|PRDX1_HUMAN	4;1	4;1	3;1	>sp|Q06830|PRDX1_HUMAN Peroxiredoxin-1 OS=Homo sapiens GN=PRDX1 PE=1 SV=1	2	4	4	3	4	3	3	3	3	4	2	2	4	3	3	3	3	4	2	2	3	2	2	2	2	3	1	1	20.6	20.6	20.6	22.11	199	199;271	0	36.338	By MS/MS	By MS/MS	By MS/MS	By MS/MS	By MS/MS	By MS/MS	By MS/MS	By MS/MS
sp|Q07020|RL18_HUMAN	sp|Q07020|RL18_HUMAN	1	1	1	>sp|Q07020|RL18_HUMAN 60S ribosomal protein L18 OS=Homo sapiens GN=RPL18 PE=1 SV=2	1	1	1	1	1	0	0	1	1	1	1	1	1	0	0	1	1	1	1	1	1	0	0	1	1	1	1	1	5.3	5.3	5.3	21.634	188	188	0.002457	7.6241	By MS/MS	By matching	By matching	By MS/MS	By MS/MS	By MS/MS	By matching	By matching
sp|Q07666|KHDR1_HUMAN;sp|Q60749|KHDR1_MOUSE	sp|Q07666|KHDR1_HUMAN;sp|Q60749|KHDR1_MOUSE	2;1	2;1	2;1	>sp|Q07666|KHDR1_HUMAN KH domain-containing, RNA-binding, signal transduction-associated protein 1 OS=Homo sapiens GN=KHDRBS1 PE=1 SV=1;>sp|Q60749|KHDR1_MOUSE KH domain-containing, RNA-binding, signal transduction-associated protein 1 OS=Mus musculus GN=Kh	2	2	2	2	1	1	1	1	2	1	1	1	1	1	1	1	2	1	1	1	1	1	1	1	2	1	1	1	5.6	5.6	5.6	48.227	443	443;443	0	12.214	By matching	By MS/MS	By matching	By matching	By MS/MS	By matching	By matching	By matching
sp|Q07955|SRSF1_HUMAN;sp|Q6NYA0|SRS1B_DANRE;sp|Q7SXP4|SRS1A_DANRE	sp|Q07955|SRSF1_HUMAN;sp|Q6NYA0|SRS1B_DANRE;sp|Q7SXP4|SRS1A_DANRE	2;1;1	2;1;1	2;1;1	>sp|Q07955|SRSF1_HUMAN Serine/arginine-rich splicing factor 1 OS=Homo sapiens GN=SRSF1 PE=1 SV=2;>sp|Q6NYA0|SRS1B_DANRE Serine/arginine-rich splicing factor 1B OS=Danio rerio GN=srsf1b PE=2 SV=1;>sp|Q7SXP4|SRS1A_DANRE Serine/arginine-rich splicing factor 1	3	2	2	2	1	1	2	1	2	1	0	2	1	1	2	1	2	1	0	2	1	1	2	1	2	1	0	2	12.9	12.9	12.9	27.744	248	248;245;257	0	21.824	By matching	By matching	By MS/MS	By MS/MS	By MS/MS	By matching	By matching	By MS/MS
sp|Q08211|DHX9_HUMAN;sp|Q28141|DHX9_BOVIN	sp|Q08211|DHX9_HUMAN;sp|Q28141|DHX9_BOVIN	1;1	1;1	1;1	>sp|Q08211|DHX9_HUMAN ATP-dependent RNA helicase A OS=Homo sapiens GN=DHX9 PE=1 SV=4;>sp|Q28141|DHX9_BOVIN ATP-dependent RNA helicase A OS=Bos taurus GN=DHX9 PE=2 SV=1	2	1	1	1	0	1	1	0	1	1	0	0	0	1	1	0	1	1	0	0	0	1	1	0	1	1	0	0	1.1	1.1	1.1	140.96	1270	1270;1287	0.0022222	6.601	By matching	By matching	By MS/MS	By matching	By MS/MS	By MS/MS	By matching	By matching
sp|Q08554|DSC1_HUMAN	sp|Q08554|DSC1_HUMAN	5	5	5	>sp|Q08554|DSC1_HUMAN Desmocollin-1 OS=Homo sapiens GN=DSC1 PE=1 SV=2	1	5	5	5	1	1	5	1	1	1	0	1	1	1	5	1	1	1	0	1	1	1	5	1	1	1	0	1	11	11	11	99.986	894	894	0	49.83	By matching	By matching	By MS/MS	By matching	By matching	By matching	By matching	By matching
sp|Q08AF3|SLFN5_HUMAN	sp|Q08AF3|SLFN5_HUMAN	9	9	9	>sp|Q08AF3|SLFN5_HUMAN Schlafen family member 5 OS=Homo sapiens GN=SLFN5 PE=1 SV=1	1	9	9	9	1	9	8	0	1	1	0	1	1	9	8	0	1	1	0	1	1	9	8	0	1	1	0	1	14.9	14.9	14.9	101.05	891	891	0	104.52	By matching	By MS/MS	By MS/MS	By matching	By matching	By matching	By matching	By matching
sp|Q13185|CBX3_HUMAN	sp|Q13185|CBX3_HUMAN	2	2	2	>sp|Q13185|CBX3_HUMAN Chromobox protein homolog 3 OS=Homo sapiens GN=CBX3 PE=1 SV=4	1	2	2	2	1	1	1	1	1	1	1	1	1	1	1	1	1	1	1	1	1	1	1	1	1	1	1	1	18.6	18.6	18.6	20.811	183	183	0	11.931	By MS/MS	By MS/MS	By matching	By matching	By MS/MS	By matching	By matching	By matching
sp|Q13200|PSMD2_HUMAN	sp|Q13200|PSMD2_HUMAN	1	1	1	>sp|Q13200|PSMD2_HUMAN 26S proteasome non-ATPase regulatory subunit 2 OS=Homo sapiens GN=PSMD2 PE=1 SV=3	1	1	1	1	0	0	1	0	0	0	0	0	0	0	1	0	0	0	0	0	0	0	1	0	0	0	0	0	2.4	2.4	2.4	100.2	908	908	0.0087336	6.4786	By matching	By matching	By MS/MS	By matching	By matching	By matching	By matching	By matching
sp|Q13247|SRSF6_HUMAN	sp|Q13247|SRSF6_HUMAN	2	2	2	>sp|Q13247|SRSF6_HUMAN Serine/arginine-rich splicing factor 6 OS=Homo sapiens GN=SRSF6 PE=1 SV=2	1	2	2	2	0	1	1	2	2	1	0	2	0	1	1	2	2	1	0	2	0	1	1	2	2	1	0	2	6.4	6.4	6.4	39.586	344	344	0	14.658	By matching	By matching	By matching	By matching	By MS/MS	By matching	By matching	By matching
sp|Q13263|TIF1B_HUMAN	sp|Q13263|TIF1B_HUMAN	3	3	3	>sp|Q13263|TIF1B_HUMAN Transcription intermediary factor 1-beta OS=Homo sapiens GN=TRIM28 PE=1 SV=5	1	3	3	3	1	3	1	1	3	3	3	3	1	3	1	1	3	3	3	3	1	3	1	1	3	3	3	3	9.9	9.9	9.9	88.549	835	835	0	87.807	By matching	By MS/MS	By MS/MS	By MS/MS	By MS/MS	By MS/MS	By MS/MS	By MS/MS
sp|Q13569|TDG_HUMAN	sp|Q13569|TDG_HUMAN	1	1	1	>sp|Q13569|TDG_HUMAN G/T mismatch-specific thymine DNA glycosylase OS=Homo sapiens GN=TDG PE=1 SV=2	1	1	1	1	1	1	1	1	1	1	1	1	1	1	1	1	1	1	1	1	1	1	1	1	1	1	1	1	2.4	2.4	2.4	46.053	410	410	0.0025126	8.0338	By matching	By MS/MS	By MS/MS	By MS/MS	By MS/MS	By MS/MS	By MS/MS	By MS/MS
sp|Q13835|PKP1_HUMAN	sp|Q13835|PKP1_HUMAN	5	5	5	>sp|Q13835|PKP1_HUMAN Plakophilin-1 OS=Homo sapiens GN=PKP1 PE=1 SV=2	1	5	5	5	0	1	5	1	0	0	0	0	0	1	5	1	0	0	0	0	0	1	5	1	0	0	0	0	10.6	10.6	10.6	82.86	747	747	0	74.08	By matching	By matching	By MS/MS	By matching	By matching	By matching	By matching	By matching
sp|Q13885|TBB2A_HUMAN;sp|Q9BVA1|TBB2B_HUMAN	sp|Q13885|TBB2A_HUMAN;sp|Q9BVA1|TBB2B_HUMAN	12;11	1;0	1;0	>sp|Q13885|TBB2A_HUMAN Tubulin beta-2A chain OS=Homo sapiens GN=TUBB2A PE=1 SV=1;>sp|Q9BVA1|TBB2B_HUMAN Tubulin beta-2B chain OS=Homo sapiens GN=TUBB2B PE=1 SV=1	2	12	1	1	8	9	11	10	9	10	10	9	1	0	1	0	0	0	0	0	1	0	1	0	0	0	0	0	38.9	3.6	3.6	49.906	445	445;445	0	23.791	By matching	By matching	By MS/MS	By matching	By matching	By matching	By matching	By matching
sp|Q14005|IL16_HUMAN	sp|Q14005|IL16_HUMAN	1	1	1	>sp|Q14005|IL16_HUMAN Pro-interleukin-16 OS=Homo sapiens GN=IL16 PE=1 SV=4	1	1	1	1	0	1	1	0	0	0	0	0	0	1	1	0	0	0	0	0	0	1	1	0	0	0	0	0	1.1	1.1	1.1	141.75	1332	1332	0.0023866	7.2348	By matching	By MS/MS	By MS/MS	By matching	By matching	By matching	By matching	By matching
sp|Q14011|CIRBP_HUMAN	sp|Q14011|CIRBP_HUMAN	5	5	5	>sp|Q14011|CIRBP_HUMAN Cold-inducible RNA-binding protein OS=Homo sapiens GN=CIRBP PE=1 SV=1	1	5	5	5	5	5	5	1	5	2	1	3	5	5	5	1	5	2	1	3	5	5	5	1	5	2	1	3	48.3	48.3	48.3	18.648	172	172	0	62.863	By MS/MS	By MS/MS	By MS/MS	By matching	By MS/MS	By matching	By matching	By matching
sp|Q14019|COTL1_HUMAN	sp|Q14019|COTL1_HUMAN	2	2	2	>sp|Q14019|COTL1_HUMAN Coactosin-like protein OS=Homo sapiens GN=COTL1 PE=1 SV=3	1	2	2	2	2	2	2	0	0	0	0	0	2	2	2	0	0	0	0	0	2	2	2	0	0	0	0	0	19	19	19	15.945	142	142	0	14.975	By MS/MS	By MS/MS	By MS/MS	By matching	By matching	By matching	By matching	By matching
sp|Q14103|HNRPD_HUMAN	sp|Q14103|HNRPD_HUMAN	2	2	2	>sp|Q14103|HNRPD_HUMAN Heterogeneous nuclear ribonucleoprotein D0 OS=Homo sapiens GN=HNRNPD PE=1 SV=1	1	2	2	2	2	2	2	2	2	2	2	2	2	2	2	2	2	2	2	2	2	2	2	2	2	2	2	2	8.7	8.7	8.7	38.434	355	355	0	21.691	By MS/MS	By matching	By MS/MS	By MS/MS	By matching	By MS/MS	By MS/MS	By MS/MS
sp|Q14134|TRI29_HUMAN	sp|Q14134|TRI29_HUMAN	4	4	4	>sp|Q14134|TRI29_HUMAN Tripartite motif-containing protein 29 OS=Homo sapiens GN=TRIM29 PE=1 SV=2	1	4	4	4	0	0	4	0	0	0	0	0	0	0	4	0	0	0	0	0	0	0	4	0	0	0	0	0	10.7	10.7	10.7	65.834	588	588	0	59.067	By matching	By matching	By MS/MS	By matching	By matching	By matching	By matching	By matching
sp|Q14141|SEPT6_HUMAN	sp|Q14141|SEPT6_HUMAN	1	1	1	>sp|Q14141|SEPT6_HUMAN Septin-6 OS=Homo sapiens GN=SEPT6 PE=1 SV=4	1	1	1	1	0	1	1	0	1	1	1	1	0	1	1	0	1	1	1	1	0	1	1	0	1	1	1	1	4.8	4.8	4.8	49.716	434	434	0	35.751	By matching	By MS/MS	By matching	By matching	By MS/MS	By MS/MS	By MS/MS	By matching
sp|Q14498|RBM39_HUMAN;sp|Q86U06|RBM23_HUMAN	sp|Q14498|RBM39_HUMAN	12;2	12;2	12;2	>sp|Q14498|RBM39_HUMAN RNA-binding protein 39 OS=Homo sapiens GN=RBM39 PE=1 SV=2	2	12	12	12	3	5	5	9	10	10	7	9	3	5	5	9	10	10	7	9	3	5	5	9	10	10	7	9	30.4	30.4	30.4	59.379	530	530;439	0	86.59	By MS/MS	By MS/MS	By matching	By MS/MS	By MS/MS	By MS/MS	By MS/MS	By MS/MS
sp|Q14574|DSC3_HUMAN	sp|Q14574|DSC3_HUMAN	3	3	3	>sp|Q14574|DSC3_HUMAN Desmocollin-3 OS=Homo sapiens GN=DSC3 PE=1 SV=3	1	3	3	3	1	1	3	2	0	0	0	1	1	1	3	2	0	0	0	1	1	1	3	2	0	0	0	1	5	5	5	99.968	896	896	0	21.328	By matching	By matching	By MS/MS	By matching	By matching	By matching	By matching	By matching
sp|Q14764|MVP_HUMAN	sp|Q14764|MVP_HUMAN	1	1	1	>sp|Q14764|MVP_HUMAN Major vault protein OS=Homo sapiens GN=MVP PE=1 SV=4	1	1	1	1	1	1	1	0	0	0	0	0	1	1	1	0	0	0	0	0	1	1	1	0	0	0	0	0	3.2	3.2	3.2	99.326	893	893	0.0026882	9.9352	By MS/MS	By matching	By MS/MS	By matching	By matching	By matching	By matching	By matching
sp|Q14847|LASP1_HUMAN	sp|Q14847|LASP1_HUMAN	7	7	7	>sp|Q14847|LASP1_HUMAN LIM and SH3 domain protein 1 OS=Homo sapiens GN=LASP1 PE=1 SV=2	1	7	7	7	3	7	6	1	3	6	3	5	3	7	6	1	3	6	3	5	3	7	6	1	3	6	3	5	29.5	29.5	29.5	29.717	261	261	0	54.658	By MS/MS	By MS/MS	By MS/MS	By matching	By matching	By matching	By matching	By matching
sp|Q9WUK2|IF4H_MOUSE;sp|Q15056|IF4H_HUMAN	sp|Q9WUK2|IF4H_MOUSE;sp|Q15056|IF4H_HUMAN	1;1	1;1	1;1	>sp|Q9WUK2|IF4H_MOUSE Eukaryotic translation initiation factor 4H OS=Mus musculus GN=Eif4h PE=1 SV=3;>sp|Q15056|IF4H_HUMAN Eukaryotic translation initiation factor 4H OS=Homo sapiens GN=EIF4H PE=1 SV=5	2	1	1	1	1	1	1	1	1	1	1	1	1	1	1	1	1	1	1	1	1	1	1	1	1	1	1	1	9.3	9.3	9.3	27.341	248	248;248	0.0026455	9.6122	By matching	By MS/MS	By MS/MS	By matching	By matching	By MS/MS	By MS/MS	By MS/MS
sp|Q15149|PLEC_HUMAN;sp|P30427|PLEC_RAT	sp|Q15149|PLEC_HUMAN;sp|P30427|PLEC_RAT	6;5	5;5	5;5	>sp|Q15149|PLEC_HUMAN Plectin OS=Homo sapiens GN=PLEC PE=1 SV=3;>sp|P30427|PLEC_RAT Plectin OS=Rattus norvegicus GN=Plec PE=1 SV=2	2	6	5	5	1	2	6	0	0	0	0	0	1	2	5	0	0	0	0	0	1	2	5	0	0	0	0	0	1.9	1.3	1.3	531.78	4684	4684;4687	0	31.473	By matching	By matching	By MS/MS	By matching	By matching	By matching	By matching	By matching
sp|Q15233|NONO_HUMAN	sp|Q15233|NONO_HUMAN	3	3	3	>sp|Q15233|NONO_HUMAN Non-POU domain-containing octamer-binding protein OS=Homo sapiens GN=NONO PE=1 SV=4	1	3	3	3	3	3	3	3	3	2	2	2	3	3	3	3	3	2	2	2	3	3	3	3	3	2	2	2	9.8	9.8	9.8	54.231	471	471	0	22.438	By MS/MS	By MS/MS	By MS/MS	By MS/MS	By MS/MS	By matching	By MS/MS	By MS/MS
sp|Q15365|PCBP1_HUMAN	sp|Q15365|PCBP1_HUMAN	5	5	3	>sp|Q15365|PCBP1_HUMAN Poly(rC)-binding protein 1 OS=Homo sapiens GN=PCBP1 PE=1 SV=2	1	5	5	3	3	4	5	2	3	3	4	3	3	4	5	2	3	3	4	3	2	2	3	0	1	1	2	1	27	27	18.3	37.497	356	356	0	109.3	By MS/MS	By MS/MS	By MS/MS	By matching	By MS/MS	By MS/MS	By matching	By matching
sp|Q15569|TESK1_HUMAN	sp|Q15569|TESK1_HUMAN	1	1	1	>sp|Q15569|TESK1_HUMAN Dual specificity testis-specific protein kinase 1 OS=Homo sapiens GN=TESK1 PE=1 SV=2	1	1	1	1	1	1	1	0	0	0	0	0	1	1	1	0	0	0	0	0	1	1	1	0	0	0	0	0	1.1	1.1	1.1	67.684	626	626	0	56.001	By matching	By matching	By MS/MS	By matching	By matching	By matching	By matching	By matching
sp|Q16181|SEPT7_HUMAN	sp|Q16181|SEPT7_HUMAN	1	1	1	>sp|Q16181|SEPT7_HUMAN Septin-7 OS=Homo sapiens GN=SEPT7 PE=1 SV=2	1	1	1	1	0	0	1	0	0	0	0	0	0	0	1	0	0	0	0	0	0	0	1	0	0	0	0	0	5.3	5.3	5.3	50.679	437	437	0.0024876	7.808	By matching	By matching	By MS/MS	By matching	By matching	By matching	By matching	By matching
sp|Q16629|SRSF7_HUMAN	sp|Q16629|SRSF7_HUMAN	5	4	4	>sp|Q16629|SRSF7_HUMAN Serine/arginine-rich splicing factor 7 OS=Homo sapiens GN=SRSF7 PE=1 SV=1	1	5	4	4	5	5	4	2	5	5	4	5	4	4	3	1	4	4	3	4	4	4	3	1	4	4	3	4	24.4	18.5	18.5	27.366	238	238	0	38.348	By MS/MS	By MS/MS	By matching	By matching	By MS/MS	By MS/MS	By MS/MS	By MS/MS
sp|Q16891|MIC60_HUMAN	sp|Q16891|MIC60_HUMAN	2	2	2	>sp|Q16891|MIC60_HUMAN MICOS complex subunit MIC60 OS=Homo sapiens GN=IMMT PE=1 SV=1	1	2	2	2	2	0	1	2	0	1	0	1	2	0	1	2	0	1	0	1	2	0	1	2	0	1	0	1	6.2	6.2	6.2	83.677	758	758	0	24.328	By MS/MS	By matching	By matching	By MS/MS	By matching	By matching	By matching	By matching
sp|Q1DHH9|UTP10_COCIM	sp|Q1DHH9|UTP10_COCIM	1	1	1	>sp|Q1DHH9|UTP10_COCIM U3 small nucleolar RNA-associated protein 10 OS=Coccidioides immitis (strain RS) GN=UTP10 PE=3 SV=2	1	1	1	1	0	1	1	0	0	0	0	0	0	1	1	0	0	0	0	0	0	1	1	0	0	0	0	0	0.6	0.6	0.6	201.73	1813	1813	1	-2	By matching	By MS/MS	By MS/MS	By matching	By matching	By matching	By matching	By matching
sp|Q3ZCM7|TBB8_HUMAN	sp|Q3ZCM7|TBB8_HUMAN	6	1	1	>sp|Q3ZCM7|TBB8_HUMAN Tubulin beta-8 chain OS=Homo sapiens GN=TUBB8 PE=1 SV=2	1	6	1	1	4	4	5	6	6	6	5	5	0	0	0	1	1	1	0	0	0	0	0	1	1	1	0	0	18.2	7.2	7.2	49.775	444	444	0	42.929	By matching	By matching	By matching	By matching	By MS/MS	By MS/MS	By matching	By matching
sp|Q4L4I7|HPRK_STAHJ	sp|Q4L4I7|HPRK_STAHJ	1	1	1	>sp|Q4L4I7|HPRK_STAHJ HPr kinase/phosphorylase OS=Staphylococcus haemolyticus (strain JCSC1435) GN=hprK PE=3 SV=1	1	1	1	1	1	0	0	0	0	0	0	0	1	0	0	0	0	0	0	0	1	0	0	0	0	0	0	0	3.2	3.2	3.2	34.892	311	311	0.002451	7.6146	By MS/MS	By matching	By matching	By matching	By matching	By matching	By matching	By matching
sp|Q5H9M0|MUML1_HUMAN	sp|Q5H9M0|MUML1_HUMAN	1	1	1	>sp|Q5H9M0|MUML1_HUMAN PWWP domain-containing protein MUM1L1 OS=Homo sapiens GN=MUM1L1 PE=2 SV=1	1	1	1	1	1	0	0	1	0	0	0	0	1	0	0	1	0	0	0	0	1	0	0	1	0	0	0	0	1.9	1.9	1.9	79.039	696	696	0.0087146	6.4754	By MS/MS	By matching	By matching	By matching	By matching	By matching	By matching	By matching
sp|Q5T749|KPRP_HUMAN	sp|Q5T749|KPRP_HUMAN	11	11	11	>sp|Q5T749|KPRP_HUMAN Keratinocyte proline-rich protein OS=Homo sapiens GN=KPRP PE=1 SV=1	1	11	11	11	10	10	11	9	6	4	11	9	10	10	11	9	6	4	11	9	10	10	11	9	6	4	11	9	30.2	30.2	30.2	64.135	579	579	0	237.75	By MS/MS	By MS/MS	By MS/MS	By MS/MS	By MS/MS	By matching	By MS/MS	By MS/MS
sp|Q5T7P2|LCE1A_HUMAN;sp|Q5T752|LCE1D_HUMAN;sp|Q5TCM9|LCE5A_HUMAN;sp|Q5T754|LCE1F_HUMAN;sp|Q5T753|LCE1E_HUMAN;sp|Q5T751|LCE1C_HUMAN	sp|Q5T7P2|LCE1A_HUMAN;sp|Q5T752|LCE1D_HUMAN;sp|Q5TCM9|LCE5A_HUMAN;sp|Q5T754|LCE1F_HUMAN;sp|Q5T753|LCE1E_HUMAN;sp|Q5T751|LCE1C_HUMAN	1;1;1;1;1;1	1;1;1;1;1;1	1;1;1;1;1;1	>sp|Q5T7P2|LCE1A_HUMAN Late cornified envelope protein 1A OS=Homo sapiens GN=LCE1A PE=1 SV=1;>sp|Q5T752|LCE1D_HUMAN Late cornified envelope protein 1D OS=Homo sapiens GN=LCE1D PE=1 SV=1;>sp|Q5TCM9|LCE5A_HUMAN Late cornified envelope protein 5A OS=Homo sapi	6	1	1	1	0	1	1	0	0	0	0	0	0	1	1	0	0	0	0	0	0	1	1	0	0	0	0	0	16.4	16.4	16.4	10.982	110	110;114;118;118;118;118	0.0026178	9.4349	By matching	By matching	By MS/MS	By matching	By matching	By matching	By matching	By matching
sp|Q5VVQ6|OTU1_HUMAN	sp|Q5VVQ6|OTU1_HUMAN	1	1	1	>sp|Q5VVQ6|OTU1_HUMAN Ubiquitin thioesterase OTU1 OS=Homo sapiens GN=YOD1 PE=1 SV=1	1	1	1	1	0	0	1	0	0	0	0	0	0	0	1	0	0	0	0	0	0	0	1	0	0	0	0	0	4.3	4.3	4.3	38.322	348	348	0.0043764	6.5169	By matching	By matching	By MS/MS	By matching	By matching	By matching	By matching	By matching
sp|Q63HR2|TNS2_HUMAN	sp|Q63HR2|TNS2_HUMAN	1	1	1	>sp|Q63HR2|TNS2_HUMAN Tensin-2 OS=Homo sapiens GN=TNS2 PE=1 SV=2	1	1	1	1	0	1	1	0	0	1	1	0	0	1	1	0	0	1	1	0	0	1	1	0	0	1	1	0	0.8	0.8	0.8	152.58	1409	1409	0.0026954	9.9681	By matching	By MS/MS	By MS/MS	By matching	By matching	By matching	By MS/MS	By matching
sp|Q66PJ3|AR6P4_HUMAN	sp|Q66PJ3|AR6P4_HUMAN	3	3	3	>sp|Q66PJ3|AR6P4_HUMAN ADP-ribosylation factor-like protein 6-interacting protein 4 OS=Homo sapiens GN=ARL6IP4 PE=1 SV=2	1	3	3	3	1	1	1	1	2	2	2	3	1	1	1	1	2	2	2	3	1	1	1	1	2	2	2	3	8.3	8.3	8.3	44.915	421	421	0	18.213	By matching	By MS/MS	By matching	By matching	By MS/MS	By MS/MS	By MS/MS	By MS/MS
sp|Q6P5R6|RL22L_HUMAN	sp|Q6P5R6|RL22L_HUMAN	2	2	2	>sp|Q6P5R6|RL22L_HUMAN 60S ribosomal protein L22-like 1 OS=Homo sapiens GN=RPL22L1 PE=1 SV=2	1	2	2	2	0	0	0	1	2	2	2	2	0	0	0	1	2	2	2	2	0	0	0	1	2	2	2	2	29.5	29.5	29.5	14.606	122	122	0	21.78	By matching	By matching	By matching	By MS/MS	By MS/MS	By MS/MS	By MS/MS	By MS/MS
sp|Q6ZVX7|FBX50_HUMAN	sp|Q6ZVX7|FBX50_HUMAN	2	2	2	>sp|Q6ZVX7|FBX50_HUMAN F-box only protein 50 OS=Homo sapiens GN=NCCRP1 PE=1 SV=1	1	2	2	2	0	0	0	1	0	0	1	2	0	0	0	1	0	0	1	2	0	0	0	1	0	0	1	2	5.1	5.1	5.1	30.847	275	275	0	13.054	By matching	By matching	By matching	By MS/MS	By matching	By matching	By matching	By MS/MS
sp|Q7RTV0|PHF5A_HUMAN	sp|Q7RTV0|PHF5A_HUMAN	1	1	1	>sp|Q7RTV0|PHF5A_HUMAN PHD finger-like domain-containing protein 5A OS=Homo sapiens GN=PHF5A PE=1 SV=1	1	1	1	1	0	1	1	0	1	1	1	1	0	1	1	0	1	1	1	1	0	1	1	0	1	1	1	1	11.8	11.8	11.8	12.405	110	110	0.0022472	6.6895	By matching	By MS/MS	By MS/MS	By matching	By MS/MS	By matching	By matching	By matching
sp|Q7Z4W1|DCXR_HUMAN	sp|Q7Z4W1|DCXR_HUMAN	1	1	1	>sp|Q7Z4W1|DCXR_HUMAN L-xylulose reductase OS=Homo sapiens GN=DCXR PE=1 SV=2	1	1	1	1	1	1	1	1	1	1	1	1	1	1	1	1	1	1	1	1	1	1	1	1	1	1	1	1	3.7	3.7	3.7	25.913	244	244	0.002445	7.5637	By MS/MS	By matching	By MS/MS	By MS/MS	By MS/MS	By matching	By matching	By matching
sp|Q86V81|THOC4_HUMAN	sp|Q86V81|THOC4_HUMAN	10	10	10	>sp|Q86V81|THOC4_HUMAN THO complex subunit 4 OS=Homo sapiens GN=ALYREF PE=1 SV=3	1	10	10	10	5	3	4	8	8	6	7	8	5	3	4	8	8	6	7	8	5	3	4	8	8	6	7	8	50.2	50.2	50.2	26.888	257	257	0	173.11	By MS/MS	By MS/MS	By MS/MS	By MS/MS	By MS/MS	By MS/MS	By MS/MS	By MS/MS
sp|Q86VP6|CAND1_HUMAN	sp|Q86VP6|CAND1_HUMAN	1	1	1	>sp|Q86VP6|CAND1_HUMAN Cullin-associated NEDD8-dissociated protein 1 OS=Homo sapiens GN=CAND1 PE=1 SV=2	1	1	1	1	0	1	1	0	1	1	1	0	0	1	1	0	1	1	1	0	0	1	1	0	1	1	1	0	1.1	1.1	1.1	136.37	1230	1230	0	14.972	By matching	By matching	By MS/MS	By matching	By matching	By matching	By matching	By matching
sp|Q86WQ0|NR2CA_HUMAN	sp|Q86WQ0|NR2CA_HUMAN	1	1	1	>sp|Q86WQ0|NR2CA_HUMAN Nuclear receptor 2C2-associated protein OS=Homo sapiens GN=NR2C2AP PE=1 SV=1	1	1	1	1	0	1	1	0	1	1	0	0	0	1	1	0	1	1	0	0	0	1	1	0	1	1	0	0	8.6	8.6	8.6	15.876	139	139	0.0025063	7.9798	By matching	By matching	By MS/MS	By matching	By MS/MS	By matching	By matching	By matching
sp|Q8NC51|PAIRB_HUMAN	sp|Q8NC51|PAIRB_HUMAN	4	4	4	>sp|Q8NC51|PAIRB_HUMAN Plasminogen activator inhibitor 1 RNA-binding protein OS=Homo sapiens GN=SERBP1 PE=1 SV=2	1	4	4	4	4	4	4	3	4	3	0	4	4	4	4	3	4	3	0	4	4	4	4	3	4	3	0	4	10.5	10.5	10.5	44.965	408	408	0	57.165	By MS/MS	By MS/MS	By MS/MS	By matching	By MS/MS	By matching	By matching	By MS/MS
sp|Q8NDC0|MISSL_HUMAN	sp|Q8NDC0|MISSL_HUMAN	1	1	1	>sp|Q8NDC0|MISSL_HUMAN MAPK-interacting and spindle-stabilizing protein-like OS=Homo sapiens GN=MAPK1IP1L PE=1 SV=4	1	1	1	1	0	1	1	0	1	0	1	0	0	1	1	0	1	0	1	0	0	1	1	0	1	0	1	0	6.9	6.9	6.9	24.269	245	245	0.0026385	9.5004	By matching	By MS/MS	By matching	By matching	By MS/MS	By matching	By MS/MS	By matching
sp|Q9ESK9|RBCC1_MOUSE;sp|Q8TDY2|RBCC1_HUMAN	sp|Q9ESK9|RBCC1_MOUSE;sp|Q8TDY2|RBCC1_HUMAN	1;1	1;1	1;1	>sp|Q9ESK9|RBCC1_MOUSE RB1-inducible coiled-coil protein 1 OS=Mus musculus GN=Rb1cc1 PE=1 SV=3;>sp|Q8TDY2|RBCC1_HUMAN RB1-inducible coiled-coil protein 1 OS=Homo sapiens GN=RB1CC1 PE=1 SV=3	2	1	1	1	0	1	0	0	0	0	0	0	0	1	0	0	0	0	0	0	0	1	0	0	0	0	0	0	0.7	0.7	0.7	182.35	1588	1588;1594	0.0026316	9.4877	By matching	By MS/MS	By matching	By matching	By matching	By matching	By matching	By matching
sp|Q9NP97|DLRB1_HUMAN;sp|Q8TF09|DLRB2_HUMAN	sp|Q9NP97|DLRB1_HUMAN;sp|Q8TF09|DLRB2_HUMAN	2;2	2;2	2;2	>sp|Q9NP97|DLRB1_HUMAN Dynein light chain roadblock-type 1 OS=Homo sapiens GN=DYNLRB1 PE=1 SV=3;>sp|Q8TF09|DLRB2_HUMAN Dynein light chain roadblock-type 2 OS=Homo sapiens GN=DYNLRB2 PE=1 SV=1	2	2	2	2	1	1	2	0	2	0	2	1	1	1	2	0	2	0	2	1	1	1	2	0	2	0	2	1	26	26	26	10.921	96	96;96	0	12.441	By matching	By matching	By MS/MS	By matching	By matching	By matching	By MS/MS	By matching
sp|Q8WVV4|POF1B_HUMAN	sp|Q8WVV4|POF1B_HUMAN	2	2	2	>sp|Q8WVV4|POF1B_HUMAN Protein POF1B OS=Homo sapiens GN=POF1B PE=1 SV=3	1	2	2	2	0	0	2	0	0	0	0	0	0	0	2	0	0	0	0	0	0	0	2	0	0	0	0	0	3.9	3.9	3.9	68.064	589	589	0	15.007	By matching	By matching	By MS/MS	By matching	By matching	By matching	By matching	By matching
sp|Q8WWU7|ITLN2_HUMAN;sp|Q8WWA0|ITLN1_HUMAN	sp|Q8WWU7|ITLN2_HUMAN;sp|Q8WWA0|ITLN1_HUMAN	2;1	2;1	2;1	>sp|Q8WWU7|ITLN2_HUMAN Intelectin-2 OS=Homo sapiens GN=ITLN2 PE=2 SV=1;>sp|Q8WWA0|ITLN1_HUMAN Intelectin-1 OS=Homo sapiens GN=ITLN1 PE=1 SV=1	2	2	2	2	0	1	2	0	2	2	2	2	0	1	2	0	2	2	2	2	0	1	2	0	2	2	2	2	6.8	6.8	6.8	36.211	325	325;313	0	14.091	By matching	By MS/MS	By matching	By matching	By MS/MS	By MS/MS	By MS/MS	By MS/MS
sp|Q8WYJ6|SEPT1_HUMAN	sp|Q8WYJ6|SEPT1_HUMAN	3	3	3	>sp|Q8WYJ6|SEPT1_HUMAN Septin-1 OS=Homo sapiens GN=SEPT1 PE=1 SV=2	1	3	3	3	2	3	3	1	1	2	1	1	2	3	3	1	1	2	1	1	2	3	3	1	1	2	1	1	9	9	9	41.97	367	367	0	18.316	By MS/MS	By MS/MS	By MS/MS	By matching	By matching	By matching	By matching	By matching
sp|Q921I1|TRFE_MOUSE	sp|Q921I1|TRFE_MOUSE	6	6	6	>sp|Q921I1|TRFE_MOUSE Serotransferrin OS=Mus musculus GN=Tf PE=1 SV=1	1	6	6	6	6	0	0	5	0	0	0	0	6	0	0	5	0	0	0	0	6	0	0	5	0	0	0	0	16.6	16.6	16.6	76.723	697	697	0	103.41	By MS/MS	By matching	By matching	By MS/MS	By matching	By matching	By matching	By matching
sp|Q92522|H1X_HUMAN	sp|Q92522|H1X_HUMAN	8	8	8	>sp|Q92522|H1X_HUMAN Histone H1x OS=Homo sapiens GN=H1FX PE=1 SV=1	1	8	8	8	7	6	7	0	2	1	2	1	7	6	7	0	2	1	2	1	7	6	7	0	2	1	2	1	34.3	34.3	34.3	22.487	213	213	0	122.83	By MS/MS	By MS/MS	By MS/MS	By matching	By matching	By matching	By matching	By matching
sp|Q92750|TAF4B_HUMAN	sp|Q92750|TAF4B_HUMAN	1	1	1	>sp|Q92750|TAF4B_HUMAN Transcription initiation factor TFIID subunit 4B OS=Homo sapiens GN=TAF4B PE=1 SV=2	1	1	1	1	1	1	1	0	0	0	0	0	1	1	1	0	0	0	0	0	1	1	1	0	0	0	0	0	1.3	1.3	1.3	91.089	862	862	0.002331	7.0404	By MS/MS	By matching	By MS/MS	By matching	By matching	By matching	By matching	By matching
sp|Q92841|DDX17_HUMAN	sp|Q92841|DDX17_HUMAN	2	2	2	>sp|Q92841|DDX17_HUMAN Probable ATP-dependent RNA helicase DDX17 OS=Homo sapiens GN=DDX17 PE=1 SV=2	1	2	2	2	2	2	2	2	1	2	1	2	2	2	2	2	1	2	1	2	2	2	2	2	1	2	1	2	3.7	3.7	3.7	80.272	729	729	0	13.637	By MS/MS	By MS/MS	By MS/MS	By matching	By matching	By MS/MS	By matching	By matching
sp|Q92945|FUBP2_HUMAN	sp|Q92945|FUBP2_HUMAN	3	3	3	>sp|Q92945|FUBP2_HUMAN Far upstream element-binding protein 2 OS=Homo sapiens GN=KHSRP PE=1 SV=4	1	3	3	3	0	1	2	2	2	2	3	3	0	1	2	2	2	2	3	3	0	1	2	2	2	2	3	3	6.2	6.2	6.2	73.114	711	711	0	20.037	By matching	By matching	By matching	By MS/MS	By MS/MS	By matching	By matching	By matching
sp|Q95JR0|CAGE1_MACFA	sp|Q95JR0|CAGE1_MACFA	1	1	1	>sp|Q95JR0|CAGE1_MACFA Cancer-associated gene 1 protein homolog OS=Macaca fascicularis GN=CAGE1 PE=2 SV=1	1	1	1	1	0	1	1	0	1	1	1	1	0	1	1	0	1	1	1	1	0	1	1	0	1	1	1	1	2	2	2	97.586	840	840	1	-2	By matching	By matching	By matching	By matching	By matching	By MS/MS	By matching	By matching
sp|Q96EY1|DNJA3_HUMAN	sp|Q96EY1|DNJA3_HUMAN	1	1	1	>sp|Q96EY1|DNJA3_HUMAN DnaJ homolog subfamily A member 3, mitochondrial OS=Homo sapiens GN=DNAJA3 PE=1 SV=2	1	1	1	1	1	0	1	0	0	0	1	1	1	0	1	0	0	0	1	1	1	0	1	0	0	0	1	1	4.8	4.8	4.8	52.488	480	480	0.0044053	6.536	By matching	By matching	By MS/MS	By matching	By matching	By matching	By matching	By matching
sp|Q96FW1|OTUB1_HUMAN	sp|Q96FW1|OTUB1_HUMAN	1	1	1	>sp|Q96FW1|OTUB1_HUMAN Ubiquitin thioesterase OTUB1 OS=Homo sapiens GN=OTUB1 PE=1 SV=2	1	1	1	1	1	0	1	1	0	1	0	0	1	0	1	1	0	1	0	0	1	0	1	1	0	1	0	0	7	7	7	31.284	271	271	0.0025189	8.0469	By MS/MS	By matching	By matching	By matching	By matching	By matching	By matching	By matching
sp|Q96GA3|LTV1_HUMAN	sp|Q96GA3|LTV1_HUMAN	1	1	1	>sp|Q96GA3|LTV1_HUMAN Protein LTV1 homolog OS=Homo sapiens GN=LTV1 PE=1 SV=1	1	1	1	1	1	1	1	1	1	1	1	1	1	1	1	1	1	1	1	1	1	1	1	1	1	1	1	1	4	4	4	54.854	475	475	0.0086022	6.4081	By matching	By MS/MS	By MS/MS	By matching	By matching	By matching	By matching	By MS/MS
sp|Q96WZ1|EF1A_COCIM	sp|Q96WZ1|EF1A_COCIM	6	2	1	>sp|Q96WZ1|EF1A_COCIM Elongation factor 1-alpha OS=Coccidioides immitis (strain RS) GN=TEF PE=2 SV=2	1	6	2	1	3	5	6	6	5	6	6	5	0	1	2	2	1	2	2	1	0	0	1	1	0	1	1	0	8.9	5.4	5.4	50.17	460	460	0	19.179	By matching	By matching	By MS/MS	By matching	By MS/MS	By MS/MS	By MS/MS	By MS/MS
sp|Q99439|CNN2_HUMAN	sp|Q99439|CNN2_HUMAN	2	2	2	>sp|Q99439|CNN2_HUMAN Calponin-2 OS=Homo sapiens GN=CNN2 PE=1 SV=4	1	2	2	2	0	1	2	0	0	0	0	0	0	1	2	0	0	0	0	0	0	1	2	0	0	0	0	0	6.5	6.5	6.5	33.697	309	309	0	14.247	By matching	By MS/MS	By MS/MS	By matching	By matching	By matching	By matching	By matching
sp|Q99829|CPNE1_HUMAN	sp|Q99829|CPNE1_HUMAN	3	3	3	>sp|Q99829|CPNE1_HUMAN Copine-1 OS=Homo sapiens GN=CPNE1 PE=1 SV=1	1	3	3	3	2	2	2	2	3	2	3	2	2	2	2	2	3	2	3	2	2	2	2	2	3	2	3	2	9.9	9.9	9.9	59.058	537	537	0	19.162	By matching	By MS/MS	By matching	By MS/MS	By MS/MS	By MS/MS	By MS/MS	By MS/MS
sp|Q9BPW8|NIPS1_HUMAN;sp|O55125|NIPS1_MOUSE	sp|Q9BPW8|NIPS1_HUMAN;sp|O55125|NIPS1_MOUSE	5;3	5;3	5;3	>sp|Q9BPW8|NIPS1_HUMAN Protein NipSnap homolog 1 OS=Homo sapiens GN=NIPSNAP1 PE=1 SV=1;>sp|O55125|NIPS1_MOUSE Protein NipSnap homolog 1 OS=Mus musculus GN=Nipsnap1 PE=1 SV=1	2	5	5	5	2	4	5	2	2	3	4	4	2	4	5	2	2	3	4	4	2	4	5	2	2	3	4	4	31.7	31.7	31.7	33.31	284	284;284	0	71.372	By matching	By MS/MS	By MS/MS	By matching	By MS/MS	By matching	By MS/MS	By matching
sp|Q9BS26|ERP44_HUMAN	sp|Q9BS26|ERP44_HUMAN	6	6	6	>sp|Q9BS26|ERP44_HUMAN Endoplasmic reticulum resident protein 44 OS=Homo sapiens GN=ERP44 PE=1 SV=1	1	6	6	6	5	3	4	4	3	3	4	3	5	3	4	4	3	3	4	3	5	3	4	4	3	3	4	3	22.7	22.7	22.7	46.971	406	406	0	42.864	By MS/MS	By matching	By MS/MS	By MS/MS	By matching	By matching	By MS/MS	By matching
sp|Q9BT23|LIMD2_HUMAN	sp|Q9BT23|LIMD2_HUMAN	2	2	2	>sp|Q9BT23|LIMD2_HUMAN LIM domain-containing protein 2 OS=Homo sapiens GN=LIMD2 PE=1 SV=1	1	2	2	2	1	1	2	0	0	0	0	1	1	1	2	0	0	0	0	1	1	1	2	0	0	0	0	1	20.5	20.5	20.5	14.07	127	127	0	57.844	By matching	By MS/MS	By MS/MS	By matching	By matching	By matching	By matching	By matching
sp|Q9BYE3|LCE3D_HUMAN	sp|Q9BYE3|LCE3D_HUMAN	1	1	1	>sp|Q9BYE3|LCE3D_HUMAN Late cornified envelope protein 3D OS=Homo sapiens GN=LCE3D PE=1 SV=1	1	1	1	1	0	0	1	0	0	0	0	0	0	0	1	0	0	0	0	0	0	0	1	0	0	0	0	0	20.7	20.7	20.7	9.4435	92	92	0	36.182	By matching	By matching	By MS/MS	By matching	By matching	By matching	By matching	By matching
sp|Q9H1E1|RNAS7_HUMAN	sp|Q9H1E1|RNAS7_HUMAN	2	2	2	>sp|Q9H1E1|RNAS7_HUMAN Ribonuclease 7 OS=Homo sapiens GN=RNASE7 PE=1 SV=2	1	2	2	2	0	1	2	0	1	0	1	0	0	1	2	0	1	0	1	0	0	1	2	0	1	0	1	0	23.7	23.7	23.7	17.419	156	156	0	13.008	By matching	By matching	By MS/MS	By matching	By matching	By matching	By matching	By matching
sp|Q9H3K6|BOLA2_HUMAN	sp|Q9H3K6|BOLA2_HUMAN	2	2	2	>sp|Q9H3K6|BOLA2_HUMAN BolA-like protein 2 OS=Homo sapiens GN=BOLA2 PE=1 SV=1	1	2	2	2	2	2	2	2	2	2	1	1	2	2	2	2	2	2	1	1	2	2	2	2	2	2	1	1	34.9	34.9	34.9	10.116	86	86	0	12.593	By MS/MS	By matching	By MS/MS	By MS/MS	By MS/MS	By MS/MS	By MS/MS	By matching
sp|Q9H4M9|EHD1_HUMAN	sp|Q9H4M9|EHD1_HUMAN	1	1	1	>sp|Q9H4M9|EHD1_HUMAN EH domain-containing protein 1 OS=Homo sapiens GN=EHD1 PE=1 SV=2	1	1	1	1	1	1	1	0	0	0	0	0	1	1	1	0	0	0	0	0	1	1	1	0	0	0	0	0	4.3	4.3	4.3	60.626	534	534	0.002681	9.8634	By matching	By MS/MS	By MS/MS	By matching	By matching	By matching	By matching	By matching
sp|Q9H9B4|SFXN1_HUMAN;sp|Q9BWM7|SFXN3_HUMAN	sp|Q9H9B4|SFXN1_HUMAN	4;1	4;1	4;1	>sp|Q9H9B4|SFXN1_HUMAN Sideroflexin-1 OS=Homo sapiens GN=SFXN1 PE=1 SV=4	2	4	4	4	3	4	2	2	1	2	2	1	3	4	2	2	1	2	2	1	3	4	2	2	1	2	2	1	18.3	18.3	18.3	35.619	322	322;321	0	28.758	By MS/MS	By MS/MS	By MS/MS	By matching	By matching	By matching	By matching	By matching
sp|Q9HA64|KT3K_HUMAN	sp|Q9HA64|KT3K_HUMAN	2	2	2	>sp|Q9HA64|KT3K_HUMAN Ketosamine-3-kinase OS=Homo sapiens GN=FN3KRP PE=1 SV=2	1	2	2	2	1	2	1	0	0	0	0	1	1	2	1	0	0	0	0	1	1	2	1	0	0	0	0	1	7.4	7.4	7.4	34.412	309	309	0	12.513	By MS/MS	By MS/MS	By MS/MS	By matching	By matching	By matching	By matching	By matching
sp|Q9HB71|CYBP_HUMAN	sp|Q9HB71|CYBP_HUMAN	2	2	2	>sp|Q9HB71|CYBP_HUMAN Calcyclin-binding protein OS=Homo sapiens GN=CACYBP PE=1 SV=2	1	2	2	2	2	1	1	2	2	2	1	1	2	1	1	2	2	2	1	1	2	1	1	2	2	2	1	1	12.3	12.3	12.3	26.21	228	228	0	14.247	By matching	By matching	By matching	By MS/MS	By MS/MS	By MS/MS	By matching	By MS/MS
sp|Q9HCN8|SDF2L_HUMAN;sp|Q9ESP1|SDF2L_MOUSE	sp|Q9HCN8|SDF2L_HUMAN	3;1	3;1	3;1	>sp|Q9HCN8|SDF2L_HUMAN Stromal cell-derived factor 2-like protein 1 OS=Homo sapiens GN=SDF2L1 PE=1 SV=2	2	3	3	3	2	2	3	1	2	2	1	2	2	2	3	1	2	2	1	2	2	2	3	1	2	2	1	2	32.1	32.1	32.1	23.598	221	221;221	0	49.595	By MS/MS	By MS/MS	By MS/MS	By MS/MS	By MS/MS	By MS/MS	By MS/MS	By matching
sp|Q9HCY8|S10AE_HUMAN	sp|Q9HCY8|S10AE_HUMAN	2	2	2	>sp|Q9HCY8|S10AE_HUMAN Protein S100-A14 OS=Homo sapiens GN=S100A14 PE=1 SV=1	1	2	2	2	0	0	2	1	0	0	0	0	0	0	2	1	0	0	0	0	0	0	2	1	0	0	0	0	25	25	25	11.662	104	104	0	25.591	By matching	By matching	By MS/MS	By matching	By matching	By matching	By matching	By matching
sp|Q9NUV9|GIMA4_HUMAN	sp|Q9NUV9|GIMA4_HUMAN	2	2	2	>sp|Q9NUV9|GIMA4_HUMAN GTPase IMAP family member 4 OS=Homo sapiens GN=GIMAP4 PE=1 SV=1	1	2	2	2	1	2	2	1	0	0	0	0	1	2	2	1	0	0	0	0	1	2	2	1	0	0	0	0	11.2	11.2	11.2	37.533	329	329	0	22.002	By matching	By MS/MS	By MS/MS	By matching	By matching	By matching	By matching	By matching
sp|Q9NWB6|ARGL1_HUMAN;sp|Q6P5L7|ARGLA_DANRE	sp|Q9NWB6|ARGL1_HUMAN;sp|Q6P5L7|ARGLA_DANRE	2;1	2;1	2;1	>sp|Q9NWB6|ARGL1_HUMAN Arginine and glutamate-rich protein 1 OS=Homo sapiens GN=ARGLU1 PE=1 SV=1;>sp|Q6P5L7|ARGLA_DANRE Arginine and glutamate-rich protein 1-A OS=Danio rerio GN=arglu1a PE=2 SV=1	2	2	2	2	2	2	2	1	1	1	1	2	2	2	2	1	1	1	1	2	2	2	2	1	1	1	1	2	7	7	7	33.216	273	273;251	0	14.418	By matching	By matching	By MS/MS	By matching	By MS/MS	By matching	By matching	By matching
sp|Q9NZT1|CALL5_HUMAN	sp|Q9NZT1|CALL5_HUMAN	9	9	9	>sp|Q9NZT1|CALL5_HUMAN Calmodulin-like protein 5 OS=Homo sapiens GN=CALML5 PE=1 SV=2	1	9	9	9	1	1	9	1	2	0	1	0	1	1	9	1	2	0	1	0	1	1	9	1	2	0	1	0	86.3	86.3	86.3	15.892	146	146	0	209.33	By matching	By matching	By MS/MS	By matching	By MS/MS	By matching	By matching	By matching
sp|Q9UBS4|DJB11_HUMAN	sp|Q9UBS4|DJB11_HUMAN	2	2	2	>sp|Q9UBS4|DJB11_HUMAN DnaJ homolog subfamily B member 11 OS=Homo sapiens GN=DNAJB11 PE=1 SV=1	1	2	2	2	2	1	1	2	1	1	1	1	2	1	1	2	1	1	1	1	2	1	1	2	1	1	1	1	18.4	18.4	18.4	40.513	358	358	0	91.013	By MS/MS	By MS/MS	By MS/MS	By MS/MS	By MS/MS	By MS/MS	By MS/MS	By MS/MS
sp|Q9UGI8|TES_HUMAN	sp|Q9UGI8|TES_HUMAN	1	1	1	>sp|Q9UGI8|TES_HUMAN Testin OS=Homo sapiens GN=TES PE=1 SV=1	1	1	1	1	1	1	1	0	0	0	0	0	1	1	1	0	0	0	0	0	1	1	1	0	0	0	0	0	3.3	3.3	3.3	47.996	421	421	0.0022727	6.7905	By matching	By matching	By MS/MS	By matching	By matching	By matching	By matching	By matching
sp|Q9UH99|SUN2_HUMAN;sp|Q8BJS4|SUN2_MOUSE	sp|Q9UH99|SUN2_HUMAN;sp|Q8BJS4|SUN2_MOUSE	3;2	3;2	3;2	>sp|Q9UH99|SUN2_HUMAN SUN domain-containing protein 2 OS=Homo sapiens GN=SUN2 PE=1 SV=3;>sp|Q8BJS4|SUN2_MOUSE SUN domain-containing protein 2 OS=Mus musculus GN=Sun2 PE=1 SV=3	2	3	3	3	0	1	3	0	0	0	0	0	0	1	3	0	0	0	0	0	0	1	3	0	0	0	0	0	7.7	7.7	7.7	80.31	717	717;731	0	25.473	By matching	By matching	By MS/MS	By matching	By matching	By matching	By matching	By matching
sp|Q9UHD8|SEPT9_HUMAN	sp|Q9UHD8|SEPT9_HUMAN	4	4	4	>sp|Q9UHD8|SEPT9_HUMAN Septin-9 OS=Homo sapiens GN=SEPT9 PE=1 SV=2	1	4	4	4	3	3	4	1	2	2	3	1	3	3	4	1	2	2	3	1	3	3	4	1	2	2	3	1	8.7	8.7	8.7	65.401	586	586	0	52.749	By MS/MS	By MS/MS	By MS/MS	By matching	By matching	By matching	By matching	By MS/MS
sp|Q9UQ35|SRRM2_HUMAN	sp|Q9UQ35|SRRM2_HUMAN	1	1	1	>sp|Q9UQ35|SRRM2_HUMAN Serine/arginine repetitive matrix protein 2 OS=Homo sapiens GN=SRRM2 PE=1 SV=2	1	1	1	1	1	1	1	0	1	1	1	1	1	1	1	0	1	1	1	1	1	1	1	0	1	1	1	1	0.7	0.7	0.7	299.61	2752	2752	0.0025316	8.2139	By matching	By MS/MS	By matching	By matching	By MS/MS	By MS/MS	By MS/MS	By matching
sp|Q9Y230|RUVB2_HUMAN;sp|Q9WTM5|RUVB2_MOUSE	sp|Q9Y230|RUVB2_HUMAN;sp|Q9WTM5|RUVB2_MOUSE	1;1	1;1	1;1	>sp|Q9Y230|RUVB2_HUMAN RuvB-like 2 OS=Homo sapiens GN=RUVBL2 PE=1 SV=3;>sp|Q9WTM5|RUVB2_MOUSE RuvB-like 2 OS=Mus musculus GN=Ruvbl2 PE=1 SV=3	2	1	1	1	0	0	0	1	1	1	1	1	0	0	0	1	1	1	1	1	0	0	0	1	1	1	1	1	2.4	2.4	2.4	51.156	463	463;463	0.0023041	6.8676	By matching	By matching	By matching	By matching	By matching	By MS/MS	By matching	By matching
sp|Q9Y285|SYFA_HUMAN	sp|Q9Y285|SYFA_HUMAN	3	3	3	>sp|Q9Y285|SYFA_HUMAN Phenylalanine--tRNA ligase alpha subunit OS=Homo sapiens GN=FARSA PE=1 SV=3	1	3	3	3	3	2	2	2	2	2	2	2	3	2	2	2	2	2	2	2	3	2	2	2	2	2	2	2	9.6	9.6	9.6	57.563	508	508	0	22.017	By MS/MS	By MS/MS	By MS/MS	By MS/MS	By MS/MS	By MS/MS	By MS/MS	By MS/MS
sp|Q9Y2S6|TMA7_HUMAN	sp|Q9Y2S6|TMA7_HUMAN	3	3	3	>sp|Q9Y2S6|TMA7_HUMAN Translation machinery-associated protein 7 OS=Homo sapiens GN=TMA7 PE=1 SV=1	1	3	3	3	3	3	2	0	2	2	0	3	3	3	2	0	2	2	0	3	3	3	2	0	2	2	0	3	40.6	40.6	40.6	7.0662	64	64	0	18.951	By MS/MS	By MS/MS	By MS/MS	By matching	By MS/MS	By matching	By matching	By matching
sp|Q9Y383|LC7L2_HUMAN;sp|Q9NQ29|LUC7L_HUMAN	sp|Q9Y383|LC7L2_HUMAN	13;5	13;5	13;5	>sp|Q9Y383|LC7L2_HUMAN Putative RNA-binding protein Luc7-like 2 OS=Homo sapiens GN=LUC7L2 PE=1 SV=2	2	13	13	13	7	12	8	8	10	11	12	12	7	12	8	8	10	11	12	12	7	12	8	8	10	11	12	12	38.5	38.5	38.5	46.513	392	392;371	0	168.42	By MS/MS	By MS/MS	By MS/MS	By MS/MS	By MS/MS	By MS/MS	By MS/MS	By MS/MS
sp|Q9Y446|PKP3_HUMAN	sp|Q9Y446|PKP3_HUMAN	1	1	1	>sp|Q9Y446|PKP3_HUMAN Plakophilin-3 OS=Homo sapiens GN=PKP3 PE=1 SV=1	1	1	1	1	0	0	1	0	0	0	0	0	0	0	1	0	0	0	0	0	0	0	1	0	0	0	0	0	1.3	1.3	1.3	87.081	797	797	0	11.358	By matching	By matching	By MS/MS	By matching	By matching	By matching	By matching	By matching
sp|Q9Y6C9|MTCH2_HUMAN	sp|Q9Y6C9|MTCH2_HUMAN	1	1	1	>sp|Q9Y6C9|MTCH2_HUMAN Mitochondrial carrier homolog 2 OS=Homo sapiens GN=MTCH2 PE=1 SV=1	1	1	1	1	1	1	1	1	1	1	1	1	1	1	1	1	1	1	1	1	1	1	1	1	1	1	1	1	4.3	4.3	4.3	33.331	303	303	0.0024213	7.4166	By MS/MS	By matching	By MS/MS	By matching	By matching	By matching	By MS/MS	By matching
sp|Q9Y6N5|SQRD_HUMAN	sp|Q9Y6N5|SQRD_HUMAN	2	2	2	>sp|Q9Y6N5|SQRD_HUMAN Sulfide:quinone oxidoreductase, mitochondrial OS=Homo sapiens GN=SQRDL PE=1 SV=1	1	2	2	2	2	2	2	0	0	0	0	0	2	2	2	0	0	0	0	0	2	2	2	0	0	0	0	0	11.1	11.1	11.1	49.96	450	450	0	27.706	By MS/MS	By MS/MS	By MS/MS	By matching	By matching	By matching	By matching	By matching
sp|Q9ZJT4|RS4_HELPJ	sp|Q9ZJT4|RS4_HELPJ	1	1	1	>sp|Q9ZJT4|RS4_HELPJ 30S ribosomal protein S4 OS=Helicobacter pylori (strain J99 / ATCC 700824) GN=rpsD PE=3 SV=1	1	1	1	1	0	1	1	0	1	1	1	1	0	1	1	0	1	1	1	1	0	1	1	0	1	1	1	1	3.8	3.8	3.8	24.004	208	208	0.0022831	6.8033	By matching	By MS/MS	By MS/MS	By matching	By matching	By MS/MS	By matching	By matching
[truncated: 46 more columns]

## Sheet: selected protein data
Fasta headers	Razor + unique peptides A+T-IgG-1	Razor + unique peptides A+T-slfn5c-1	Razor + unique peptides A+T-slfn5c-2	Razor + unique peptides Molt4-IgG	Razor + unique peptides Molt4-slfn5c-1	Razor + unique peptides Molt4-slfn5c-2	Razor + unique peptides Molt4-slfn5c-3	Razor + unique peptides Molt4-slfn5c-4	Mol. weight [kDa]	LFQ intensity A+T-IgG-1	LFQ intensity A+T-slfn5c-1	LFQ intensity A+T-slfn5c-1/IgG	LFQ intensity A+T-slfn5c-2	LFQ intensity A+T-slfn5c-2/IgG	LFQ intensity Molt4-IgG	LFQ intensity Molt4-slfn5c-1	LFQ intensity Molt4-slfn5c-2	LFQ intensity Molt4-slfn5c-3	LFQ intensity Molt4-slfn5c-4
>sp|P47929|LEG7_HUMAN Galectin-7 OS=Homo sapiens GN=LGALS7 PE=1 SV=2	1	4	15	0	2	1	1	1	15.075	0	1669200	#DIV/0!	176270000	#DIV/0!	0	588140	0	0	0
>sp|Q01469|FABP5_HUMAN Fatty acid-binding protein, epidermal OS=Homo sapiens GN=FABP5 PE=1 SV=3	1	3	15	5	4	4	2	4	15.164	0	5577700	#DIV/0!	141950000	#DIV/0!	21164000	8248900	8179700	6145000	6579600
>sp|P31947|1433S_HUMAN 14-3-3 protein sigma OS=Homo sapiens GN=SFN PE=1 SV=1	0	0	9	0	0	0	0	0	27.774	0	0	#DIV/0!	47874000	#DIV/0!	0	0	0	0	0
>sp|Q9NZT1|CALL5_HUMAN Calmodulin-like protein 5 OS=Homo sapiens GN=CALML5 PE=1 SV=2	1	1	9	1	2	0	1	0	15.892	0	0	#DIV/0!	41035000	#DIV/0!	0	7858400	0	0	0
>sp|P58107|EPIPL_HUMAN Epiplakin OS=Homo sapiens GN=EPPK1 PE=1 SV=2	0	2	18	0	1	0	0	0	555.61	0	380570	#DIV/0!	31408000	#DIV/0!	0	0	0	0	0
>sp|P31151|S10A7_HUMAN Protein S100-A7 OS=Homo sapiens GN=S100A7 PE=1 SV=4	1	2	5	1	1	1	1	1	11.471	0	2848600	#DIV/0!	31369000	#DIV/0!	0	3654200	4309300	3515700	0
>sp|P27482|CALL3_HUMAN Calmodulin-like protein 3 OS=Homo sapiens GN=CALML3 PE=1 SV=2	0	0	10	0	0	1	0	0	16.891	0	0	#DIV/0!	30723000	#DIV/0!	0	0	0	0	0
>sp|P04259|K2C6B_HUMAN Keratin, type II cytoskeletal 6B OS=Homo sapiens GN=KRT6B PE=1 SV=5	0	1	4	0	0	0	0	1	60.066	0	0	#DIV/0!	28952000	#DIV/0!	0	0	0	0	0
>sp|A6L4P0|FTHS_BACV8 Formate--tetrahydrofolate ligase OS=Bacteroides vulgatus (strain ATCC 8482 / DSM 1447 / JCM 5826 / NBRC 14291 / NCTC 11154) GN=fhs PE=3 SV=1	0	0	1	0	0	0	0	0	60.524	0	0	#DIV/0!	26392000	#DIV/0!	0	0	0	0	0
>sp|P0DOX7|IGK_HUMAN Immunoglobulin kappa light chain OS=Homo sapiens PE=1 SV=1	1	0	6	1	0	0	0	0	23.379	0	0	#DIV/0!	16958000	#DIV/0!	0	0	0	0	0
>sp|P0DOX5|IGG1_HUMAN Immunoglobulin gamma-1 heavy chain OS=Homo sapiens PE=1 SV=1;>sp|P01857|IGHG1_HUMAN Immunoglobulin heavy constant gamma 1 OS=Homo sapiens GN=IGHG1 PE=1 SV=1	1	0	6	1	0	0	0	0	48.986	0	0	#DIV/0!	15507000	#DIV/0!	0	0	0	0	0
>sp|P29508|SPB3_HUMAN Serpin B3 OS=Homo sapiens GN=SERPINB3 PE=1 SV=2	0	1	5	0	1	1	0	1	44.564	0	0	#DIV/0!	11222000	#DIV/0!	0	0	0	0	0
>sp|P02545|LMNA_HUMAN Prelamin-A/C OS=Homo sapiens GN=LMNA PE=1 SV=1;>sp|P48678|LMNA_MOUSE Prelamin-A/C OS=Mus musculus GN=Lmna PE=1 SV=2	0	0	7	0	0	0	0	0	74.139	0	0	#DIV/0!	10872000	#DIV/0!	0	0	0	0	0
>sp|P11827|GLCAP_SOYBN Beta-conglycinin, alpha chain OS=Glycine max GN=CG-1 PE=2 SV=1	0	0	4	0	0	0	0	0	74.324	0	0	#DIV/0!	9159300	#DIV/0!	0	0	0	0	0
>sp|Q13835|PKP1_HUMAN Plakophilin-1 OS=Homo sapiens GN=PKP1 PE=1 SV=2	0	1	5	1	0	0	0	0	82.86	0	0	#DIV/0!	9027300	#DIV/0!	0	0	0	0	0
>sp|Q08AF3|SLFN5_HUMAN Schlafen family member 5 OS=Homo sapiens GN=SLFN5 PE=1 SV=1	1	9	8	0	1	1	0	1	101.05	0	22624000	#DIV/0!	8538300	#DIV/0!	0	0	0	0	0
>sp|P35326|SPR2A_HUMAN Small proline-rich protein 2A OS=Homo sapiens GN=SPRR2A PE=1 SV=1;>sp|P35325|SPR2B_HUMAN Small proline-rich protein 2B OS=Homo sapiens GN=SPRR2B PE=2 SV=1;>sp|P22532|SPR2D_HUMAN Small proline-rich protein 2D OS=Homo sapiens GN=SPRR2D	0	0	1	0	0	0	0	0	7.9653	0	0	#DIV/0!	8180900	#DIV/0!	0	0	0	0	0
>sp|Q9UFD9|RIM3A_HUMAN RIMS-binding protein 3A OS=Homo sapiens GN=RIMBP3 PE=1 SV=4;>sp|A6NNM3|RIM3B_HUMAN RIMS-binding protein 3B OS=Homo sapiens GN=RIMBP3B PE=3 SV=3;>sp|A6NJZ7|RIM3C_HUMAN RIMS-binding protein 3C OS=Homo sapiens GN=RIMBP3C PE=1 SV=3	0	0	1	0	0	0	0	0	180.72	0	0	#DIV/0!	7516500	#DIV/0!	0	0	0	0	0
>sp|P19971|TYPH_HUMAN Thymidine phosphorylase OS=Homo sapiens GN=TYMP PE=1 SV=2	0	1	7	0	0	0	0	0	49.955	0	0	#DIV/0!	7154700	#DIV/0!	0	0	0	0	0
>sp|P18669|PGAM1_HUMAN Phosphoglycerate mutase 1 OS=Homo sapiens GN=PGAM1 PE=1 SV=2;>sp|Q8N0Y7|PGAM4_HUMAN Probable phosphoglycerate mutase 4 OS=Homo sapiens GN=PGAM4 PE=3 SV=1;>sp|Q8MKE8|PGAM4_PANTR Probable phosphoglycerate mutase 4 OS=Pan troglodytes GN	0	1	3	0	1	2	0	1	28.804	0	0	#DIV/0!	6742100	#DIV/0!	0	0	2670100	0	0
>sp|Q08554|DSC1_HUMAN Desmocollin-1 OS=Homo sapiens GN=DSC1 PE=1 SV=2	1	1	5	1	1	1	0	1	99.986	0	0	#DIV/0!	6419800	#DIV/0!	0	0	0	0	0
>sp|P36952|SPB5_HUMAN Serpin B5 OS=Homo sapiens GN=SERPINB5 PE=1 SV=2	0	0	6	0	0	0	0	0	42.1	0	0	#DIV/0!	6203000	#DIV/0!	0	0	0	0	0
>sp|P50238|CRIP1_HUMAN Cysteine-rich protein 1 OS=Homo sapiens GN=CRIP1 PE=1 SV=3	1	2	2	0	1	1	1	1	8.5328	0	5669900	#DIV/0!	5390700	#DIV/0!	0	0	0	0	0
>sp|Q14134|TRI29_HUMAN Tripartite motif-containing protein 29 OS=Homo sapiens GN=TRIM29 PE=1 SV=2	0	0	4	0	0	0	0	0	65.834	0	0	#DIV/0!	5253800	#DIV/0!	0	0	0	0	0
>sp|Q01844|EWS_HUMAN RNA-binding protein EWS OS=Homo sapiens GN=EWSR1 PE=1 SV=1	1	2	2	1	2	1	1	1	68.477	0	7183500	#DIV/0!	5182000	#DIV/0!	0	12342000	0	0	0
>sp|P51991|ROA3_HUMAN Heterogeneous nuclear ribonucleoprotein A3 OS=Homo sapiens GN=HNRNPA3 PE=1 SV=2	1	2	2	1	2	3	1	2	39.594	0	5345600	#DIV/0!	5015200	#DIV/0!	0	8345000	6049200	0	3572400
>sp|P15104|GLNA_HUMAN Glutamine synthetase OS=Homo sapiens GN=GLUL PE=1 SV=4	0	0	4	0	0	0	0	1	42.064	0	0	#DIV/0!	4922500	#DIV/0!	0	0	0	0	0
>sp|Q96WZ1|EF1A_COCIM Elongation factor 1-alpha OS=Coccidioides immitis (strain RS) GN=TEF PE=2 SV=2	0	1	2	2	1	2	2	1	50.17	0	0	#DIV/0!	4691000	#DIV/0!	5611600	5628100	5659900	5305500	5453500
>sp|P62318|SMD3_HUMAN Small nuclear ribonucleoprotein Sm D3 OS=Homo sapiens GN=SNRPD3 PE=1 SV=1	1	2	3	3	3	1	3	1	13.916	0	4589600	#DIV/0!	4389200	#DIV/0!	5551600	8073800	0	5412900	0
>sp|P01860|IGHG3_HUMAN Immunoglobulin heavy constant gamma 3 OS=Homo sapiens GN=IGHG3 PE=1 SV=2	0	1	2	0	0	0	0	0	41.287	0	0	#DIV/0!	4282800	#DIV/0!	0	0	0	0	0
>sp|P22528|SPR1B_HUMAN Cornifin-B OS=Homo sapiens GN=SPRR1B PE=1 SV=2	0	0	2	0	0	0	0	0	9.8875	0	0	#DIV/0!	4144500	#DIV/0!	0	0	0	0	0
>sp|P04083|ANXA1_HUMAN Annexin A1 OS=Homo sapiens GN=ANXA1 PE=1 SV=2;>sp|P07150|ANXA1_RAT Annexin A1 OS=Rattus norvegicus GN=Anxa1 PE=1 SV=2;>sp|A5A6M2|ANXA1_PANTR Annexin A1 OS=Pan troglodytes GN=ANXA1 PE=2 SV=1	0	0	4	0	0	0	0	0	38.714	0	0	#DIV/0!	3961900	#DIV/0!	0	0	0	0	0
>sp|P60660|MYL6_HUMAN Myosin light polypeptide 6 OS=Homo sapiens GN=MYL6 PE=1 SV=2;>sp|P14649|MYL6B_HUMAN Myosin light chain 6B OS=Homo sapiens GN=MYL6B PE=1 SV=1	1	2	2	1	1	1	1	0	16.93	0	2753600	#DIV/0!	3932300	#DIV/0!	0	0	0	0	0
>sp|P62899|RL31_HUMAN 60S ribosomal protein L31 OS=Homo sapiens GN=RPL31 PE=1 SV=1;>sp|Q9V597|RL31_DROME 60S ribosomal protein L31 OS=Drosophila melanogaster GN=RpL31 PE=1 SV=1	1	1	2	0	1	0	0	1	14.463	0	0	#DIV/0!	3808400	#DIV/0!	0	0	0	0	0
>sp|Q13885|TBB2A_HUMAN Tubulin beta-2A chain OS=Homo sapiens GN=TUBB2A PE=1 SV=1;>sp|Q9BVA1|TBB2B_HUMAN Tubulin beta-2B chain OS=Homo sapiens GN=TUBB2B PE=1 SV=1	1	0	1	0	0	0	0	0	49.906	0	0	#DIV/0!	3772900	#DIV/0!	0	0	0	0	0
>sp|Q9H1E1|RNAS7_HUMAN Ribonuclease 7 OS=Homo sapiens GN=RNASE7 PE=1 SV=2	0	1	2	0	1	0	1	0	17.419	0	0	#DIV/0!	3707900	#DIV/0!	0	0	0	0	0
>sp|P63017|HSP7C_MOUSE Heat shock cognate 71 kDa protein OS=Mus musculus GN=Hspa8 PE=1 SV=1;>sp|P11142|HSP7C_HUMAN Heat shock cognate 71 kDa protein OS=Homo sapiens GN=HSPA8 PE=1 SV=1	0	4	5	0	4	5	3	5	70.87	0	3285800	#DIV/0!	3704500	#DIV/0!	0	5931800	6994900	7171700	5029100
>sp|P62241|RS8_HUMAN 40S ribosomal protein S8 OS=Homo sapiens GN=RPS8 PE=1 SV=2	1	2	2	1	2	2	1	2	24.205	0	4946500	#DIV/0!	3701500	#DIV/0!	0	3157300	4593900	0	2569000
>sp|Q92750|TAF4B_HUMAN Transcription initiation factor TFIID subunit 4B OS=Homo sapiens GN=TAF4B PE=1 SV=2	1	1	1	0	0	0	0	0	91.089	0	0	#DIV/0!	3697200	#DIV/0!	0	0	0	0	0
>sp|P35321|SPR1A_HUMAN Cornifin-A OS=Homo sapiens GN=SPRR1A PE=1 SV=2	0	0	4	0	0	0	0	0	9.8774	0	0	#DIV/0!	3634500	#DIV/0!	0	0	0	0	0
>sp|P67809|YBOX1_HUMAN Nuclease-sensitive element-binding protein 1 OS=Homo sapiens GN=YBX1 PE=1 SV=3	0	2	2	2	3	4	1	3	35.924	0	0	#DIV/0!	3465400	#DIV/0!	0	0	22687000	0	3647200
>sp|P48735|IDHP_HUMAN Isocitrate dehydrogenase [NADP], mitochondrial OS=Homo sapiens GN=IDH2 PE=1 SV=2	1	2	2	2	2	2	2	2	50.909	0	3731100	#DIV/0!	3403400	#DIV/0!	3172200	3534200	4317100	4324700	4300900
>sp|Q6PI52|CALM_DANRE Calmodulin OS=Danio rerio GN=calm1a PE=2 SV=3;>sp|P62158|CALM_HUMAN Calmodulin OS=Homo sapiens GN=CALM1 PE=1 SV=2	1	1	3	0	2	2	2	1	16.837	0	0	#DIV/0!	3133000	#DIV/0!	0	2215300	1965300	2180500	0
>sp|Q98TF8|RL22_CHICK 60S ribosomal protein L22 OS=Gallus gallus GN=RPL22 PE=2 SV=1;>sp|P35268|RL22_HUMAN 60S ribosomal protein L22 OS=Homo sapiens GN=RPL22 PE=1 SV=2	1	0	2	0	1	0	0	1	14.729	0	0	#DIV/0!	3064300	#DIV/0!	0	0	0	0	0
>sp|Q8CGP6|H2A1H_MOUSE Histone H2A type 1-H OS=Mus musculus GN=Hist1h2ah PE=1 SV=3;>sp|Q93077|H2A1C_HUMAN Histone H2A type 1-C OS=Homo sapiens GN=HIST1H2AC PE=1 SV=3;>sp|Q8CGP7|H2A1K_MOUSE Histone H2A type 1-K OS=Mus musculus GN=Hist1h2ak PE=1 SV=3;>sp|Q8C	1	1	1	0	0	0	0	0	13.95	0	0	#DIV/0!	3035100	#DIV/0!	0	0	0	0	0
>sp|P23246|SFPQ_HUMAN Splicing factor, proline- and glutamine-rich OS=Homo sapiens GN=SFPQ PE=1 SV=2	2	2	3	2	4	3	3	3	76.149	0	5416000	#DIV/0!	3024300	#DIV/0!	0	4851700	7147700	3857700	5092800
>sp|P59999|ARPC4_MOUSE Actin-related protein 2/3 complex subunit 4 OS=Mus musculus GN=Arpc4 PE=1 SV=3;>sp|P59998|ARPC4_HUMAN Actin-related protein 2/3 complex subunit 4 OS=Homo sapiens GN=ARPC4 PE=1 SV=3	1	1	2	0	0	1	1	0	19.667	0	0	#DIV/0!	2914600	#DIV/0!	0	0	0	0	0
>sp|Q14574|DSC3_HUMAN Desmocollin-3 OS=Homo sapiens GN=DSC3 PE=1 SV=3	1	1	3	2	0	0	0	1	99.968	0	0	#DIV/0!	2866600	#DIV/0!	1120600	0	0	0	0
>sp|P26641|EF1G_HUMAN Elongation factor 1-gamma OS=Homo sapiens GN=EEF1G PE=1 SV=3	0	1	2	1	2	3	2	3	50.118	0	0	#DIV/0!	2832100	#DIV/0!	0	4186800	8422500	4596500	3742400
>sp|P46783|RS10_HUMAN 40S ribosomal protein S10 OS=Homo sapiens GN=RPS10 PE=1 SV=1	2	2	2	1	2	2	2	2	18.898	0	2640600	#DIV/0!	2781600	#DIV/0!	0	0	0	0	0
>sp|P68366|TBA4A_HUMAN Tubulin alpha-4A chain OS=Homo sapiens GN=TUBA4A PE=1 SV=1	0	2	5	0	0	0	0	0	49.924	0	2034400	#DIV/0!	2766200	#DIV/0!	0	0	0	0	0
>sp|Q14498|RBM39_HUMAN RNA-binding protein 39 OS=Homo sapiens GN=RBM39 PE=1 SV=2	3	5	5	9	10	10	7	9	59.379	0	4452900	#DIV/0!	2716200	#DIV/0!	9892500	23671000	26243000	24832000	16017000
>sp|P61513|RL37A_HUMAN 60S ribosomal protein L37a OS=Homo sapiens GN=RPL37A PE=1 SV=2	1	2	2	2	2	2	2	2	10.275	0	3329000	#DIV/0!	2626200	#DIV/0!	0	5826400	7034100	4217000	3865900
>sp|Q5R1W9|LDHA_PANTR L-lactate dehydrogenase A chain OS=Pan troglodytes GN=LDHA PE=2 SV=3;>sp|P00338|LDHA_HUMAN L-lactate dehydrogenase A chain OS=Homo sapiens GN=LDHA PE=1 SV=2;>sp|P06151|LDHA_MOUSE L-lactate dehydrogenase A chain OS=Mus musculus GN=Ldha	0	2	3	1	2	3	3	2	36.662	0	0	#DIV/0!	2621200	#DIV/0!	0	2474500	5619700	2723000	2903900
>sp|Q8WVV4|POF1B_HUMAN Protein POF1B OS=Homo sapiens GN=POF1B PE=1 SV=3	0	0	2	0	0	0	0	0	68.064	0	0	#DIV/0!	2552400	#DIV/0!	0	0	0	0	0
>sp|P63244|RACK1_HUMAN Receptor of activated protein C kinase 1 OS=Homo sapiens GN=RACK1 PE=1 SV=3;>sp|P63243|RACK1_BOVIN Receptor of activated protein C kinase 1 OS=Bos taurus GN=RACK1 PE=2 SV=3	1	2	2	0	2	1	1	2	35.076	0	3211300	#DIV/0!	2534100	#DIV/0!	0	2157100	0	0	2181500
>sp|Q71UI9|H2AV_HUMAN Histone H2A.V OS=Homo sapiens GN=H2AFV PE=1 SV=3;>sp|P0C0S5|H2AZ_HUMAN Histone H2A.Z OS=Homo sapiens GN=H2AFZ PE=1 SV=2	1	2	2	1	2	2	2	2	13.509	0	2444100	#DIV/0!	2510000	#DIV/0!	0	6516800	2910000	4810500	8489300
>sp|P46779|RL28_HUMAN 60S ribosomal protein L28 OS=Homo sapiens GN=RPL28 PE=1 SV=3	0	2	2	1	2	2	1	2	15.747	0	3773900	#DIV/0!	2485200	#DIV/0!	0	2551600	2991100	0	3150800
>sp|P07356|ANXA2_MOUSE Annexin A2 OS=Mus musculus GN=Anxa2 PE=1 SV=2;>sp|P07355|ANXA2_HUMAN Annexin A2 OS=Homo sapiens GN=ANXA2 PE=1 SV=2;>sp|P04272|ANXA2_BOVIN Annexin A2 OS=Bos taurus GN=ANXA2 PE=1 SV=2;>sp|A6NMY6|AXA2L_HUMAN Putative annexin A2-like pro	0	5	5	1	0	0	2	1	38.676	0	2321800	#DIV/0!	2433600	#DIV/0!	0	0	0	2404100	0
>sp|Q9BYE3|LCE3D_HUMAN Late cornified envelope protein 3D OS=Homo sapiens GN=LCE3D PE=1 SV=1	0	0	1	0	0	0	0	0	9.4435	0	0	#DIV/0!	2404900	#DIV/0!	0	0	0	0	0
>sp|Q9H9B4|SFXN1_HUMAN Sideroflexin-1 OS=Homo sapiens GN=SFXN1 PE=1 SV=4	3	4	2	2	1	2	2	1	35.619	0	3643800	#DIV/0!	2378300	#DIV/0!	0	0	0	0	0
>sp|Q01853|TERA_MOUSE Transitional endoplasmic reticulum ATPase OS=Mus musculus GN=Vcp PE=1 SV=4;>sp|P55072|TERA_HUMAN Transitional endoplasmic reticulum ATPase OS=Homo sapiens GN=VCP PE=1 SV=4	0	0	1	0	0	0	0	0	89.321	0	0	#DIV/0!	2351400	#DIV/0!	0	0	0	0	0
>sp|Q9HCY8|S10AE_HUMAN Protein S100-A14 OS=Homo sapiens GN=S100A14 PE=1 SV=1	0	0	2	1	0	0	0	0	11.662	0	0	#DIV/0!	2279200	#DIV/0!	0	0	0	0	0
>sp|P62917|RL8_HUMAN 60S ribosomal protein L8 OS=Homo sapiens GN=RPL8 PE=1 SV=2	1	2	2	1	2	2	2	2	28.024	0	3076900	#DIV/0!	2240900	#DIV/0!	0	3051000	4194900	3169600	3308400
>sp|P25311|ZA2G_HUMAN Zinc-alpha-2-glycoprotein OS=Homo sapiens GN=AZGP1 PE=1 SV=2	2	2	5	1	0	0	2	1	34.258	0	2307200	#DIV/0!	2221500	#DIV/0!	0	0	0	2888500	0
>sp|P62829|RL23_HUMAN 60S ribosomal protein L23 OS=Homo sapiens GN=RPL23 PE=1 SV=1	2	2	3	1	0	2	1	0	14.865	0	3084900	#DIV/0!	2221200	#DIV/0!	0	0	0	0	0
>sp|P31944|CASPE_HUMAN Caspase-14 OS=Homo sapiens GN=CASP14 PE=1 SV=2	1	1	3	1	1	2	1	2	27.679	0	0	#DIV/0!	2213200	#DIV/0!	0	0	0	0	0
>sp|P46776|RL27A_HUMAN 60S ribosomal protein L27a OS=Homo sapiens GN=RPL27A PE=1 SV=2;>sp|P14115|RL27A_MOUSE 60S ribosomal protein L27a OS=Mus musculus GN=Rpl27a PE=1 SV=5	1	3	3	1	3	3	2	2	16.561	0	3510900	#DIV/0!	2121100	#DIV/0!	0	2077300	2968600	2637300	2042000
>sp|O43707|ACTN4_HUMAN Alpha-actinin-4 OS=Homo sapiens GN=ACTN4 PE=1 SV=2;>sp|L7UZ85|ACTN_DERFA Alpha-actinin OS=Dermatophagoides farinae PE=1 SV=1;>sp|P12814|ACTN1_HUMAN Alpha-actinin-1 OS=Homo sapiens GN=ACTN1 PE=1 SV=2	0	0	3	0	0	0	0	0	104.85	0	0	#DIV/0!	2080500	#DIV/0!	0	0	0	0	0
>sp|Q9QUI0|RHOA_MOUSE Transforming protein RhoA OS=Mus musculus GN=Rhoa PE=1 SV=1;>sp|Q7T2E8|RHOAC_DANRE Rho-related GTP-binding protein RhoA-C OS=Danio rerio GN=rhoac PE=1 SV=1;>sp|Q6DHM9|RHOAB_DANRE Rho-related GTP-binding protein RhoA-B OS=Danio rerio G	1	2	2	2	2	2	2	2	21.782	0	3883300	#DIV/0!	2041300	#DIV/0!	0	4327600	4355100	5189200	4333700
>sp|P61009|SPCS3_HUMAN Signal peptidase complex subunit 3 OS=Homo sapiens GN=SPCS3 PE=1 SV=1	1	3	3	1	2	1	1	1	20.313	0	3770800	#DIV/0!	2026700	#DIV/0!	0	0	0	0	0
>sp|P84098|RL19_HUMAN 60S ribosomal protein L19 OS=Homo sapiens GN=RPL19 PE=1 SV=1	1	2	3	1	1	0	1	1	23.466	0	2968900	#DIV/0!	1941000	#DIV/0!	0	0	0	0	0
>sp|P04040|CATA_HUMAN Catalase OS=Homo sapiens GN=CAT PE=1 SV=3	0	2	2	1	1	1	1	1	59.755	0	0	#DIV/0!	1834800	#DIV/0!	0	0	0	0	0
>sp|P20305|GELS_PIG Gelsolin (Fragment) OS=Sus scrofa GN=GSN PE=1 SV=1;>sp|P06396|GELS_HUMAN Gelsolin OS=Homo sapiens GN=GSN PE=1 SV=1	0	0	1	0	0	0	0	0	84.774	0	0	#DIV/0!	1827400	#DIV/0!	0	0	0	0	0
>sp|O75369|FLNB_HUMAN Filamin-B OS=Homo sapiens GN=FLNB PE=1 SV=2	0	1	2	0	1	1	1	1	278.16	0	0	#DIV/0!	1822900	#DIV/0!	0	0	0	0	0
>sp|Q92945|FUBP2_HUMAN Far upstream element-binding protein 2 OS=Homo sapiens GN=KHSRP PE=1 SV=4	0	1	2	2	2	2	3	3	73.114	0	0	#DIV/0!	1796800	#DIV/0!	0	5725700	4783500	3667500	2998100
>sp|P26373|RL13_HUMAN 60S ribosomal protein L13 OS=Homo sapiens GN=RPL13 PE=1 SV=4	0	1	2	1	2	2	2	2	24.261	0	0	#DIV/0!	1796400	#DIV/0!	0	3408600	4001900	2176200	3585300
>sp|P17931|LEG3_HUMAN Galectin-3 OS=Homo sapiens GN=LGALS3 PE=1 SV=5	0	0	2	0	0	0	0	0	26.152	0	0	#DIV/0!	1790700	#DIV/0!	0	0	0	0	0
>sp|Q07955|SRSF1_HUMAN Serine/arginine-rich splicing factor 1 OS=Homo sapiens GN=SRSF1 PE=1 SV=2;>sp|Q6NYA0|SRS1B_DANRE Serine/arginine-rich splicing factor 1B OS=Danio rerio GN=srsf1b PE=2 SV=1;>sp|Q7SXP4|SRS1A_DANRE Serine/arginine-rich splicing factor 1	1	1	2	1	2	1	0	2	27.744	0	0	#DIV/0!	1710200	#DIV/0!	0	3325400	0	0	3980300
>sp|Q15149|PLEC_HUMAN Plectin OS=Homo sapiens GN=PLEC PE=1 SV=3;>sp|P30427|PLEC_RAT Plectin OS=Rattus norvegicus GN=Plec PE=1 SV=2	1	2	5	0	0	0	0	0	531.78	0	1109000	#DIV/0!	1678200	#DIV/0!	0	0	0	0	0
>sp|P01834|IGKC_HUMAN Immunoglobulin kappa constant OS=Homo sapiens GN=IGKC PE=1 SV=2	1	0	1	0	0	0	0	0	11.765	0	0	#DIV/0!	1597600	#DIV/0!	0	0	0	0	0
>sp|P62266|RS23_HUMAN 40S ribosomal protein S23 OS=Homo sapiens GN=RPS23 PE=1 SV=3;>sp|Q8T3U2|RS23_DROME 40S ribosomal protein S23 OS=Drosophila melanogaster GN=RpS23 PE=1 SV=1	1	1	2	1	1	1	0	1	15.807	0	0	#DIV/0!	1595600	#DIV/0!	0	0	0	0	0
>sp|Q9NUV9|GIMA4_HUMAN GTPase IMAP family member 4 OS=Homo sapiens GN=GIMAP4 PE=1 SV=1	1	2	2	1	0	0	0	0	37.533	0	2885100	#DIV/0!	1544300	#DIV/0!	0	0	0	0	0
>sp|Q02878|RL6_HUMAN 60S ribosomal protein L6 OS=Homo sapiens GN=RPL6 PE=1 SV=3	2	2	2	2	2	2	2	2	32.728	0	2181000	#DIV/0!	1482200	#DIV/0!	3952200	3206800	5862800	3938500	0
>sp|Q8WWU7|ITLN2_HUMAN Intelectin-2 OS=Homo sapiens GN=ITLN2 PE=2 SV=1;>sp|Q8WWA0|ITLN1_HUMAN Intelectin-1 OS=Homo sapiens GN=ITLN1 PE=1 SV=1	0	1	2	0	2	2	2	2	36.211	0	0	#DIV/0!	1447600	#DIV/0!	0	3633400	3948700	2610500	2064200
>sp|P30041|PRDX6_HUMAN Peroxiredoxin-6 OS=Homo sapiens GN=PRDX6 PE=1 SV=3	0	1	1	0	1	1	1	1	25.035	0	2051200	#DIV/0!	1373400	#DIV/0!	0	2721300	3030600	0	0
>sp|P07195|LDHB_HUMAN L-lactate dehydrogenase B chain OS=Homo sapiens GN=LDHB PE=1 SV=2;>sp|A5A6N7|LDHB_PANTR L-lactate dehydrogenase B chain OS=Pan troglodytes GN=LDHB PE=2 SV=1	1	2	2	1	2	2	2	2	36.638	0	2636500	#DIV/0!	1364800	#DIV/0!	0	0	3888100	3514200	0
>sp|O95571|ETHE1_HUMAN Persulfide dioxygenase ETHE1, mitochondrial OS=Homo sapiens GN=ETHE1 PE=1 SV=2	1	1	2	0	0	0	0	0	27.873	0	0	#DIV/0!	1331400	#DIV/0!	0	0	0	0	0
>sp|O60437|PEPL_HUMAN Periplakin OS=Homo sapiens GN=PPL PE=1 SV=4	0	0	3	0	0	0	0	0	204.74	0	0	#DIV/0!	1330000	#DIV/0!	0	0	0	0	0
>sp|Q9UH99|SUN2_HUMAN SUN domain-containing protein 2 OS=Homo sapiens GN=SUN2 PE=1 SV=3;>sp|Q8BJS4|SUN2_MOUSE SUN domain-containing protein 2 OS=Mus musculus GN=Sun2 PE=1 SV=3	0	1	3	0	0	0	0	0	80.31	0	0	#DIV/0!	1304600	#DIV/0!	0	0	0	0	0
>sp|P62330|ARF6_HUMAN ADP-ribosylation factor 6 OS=Homo sapiens GN=ARF6 PE=1 SV=2	0	0	1	0	0	0	0	0	20.082	0	0	#DIV/0!	1173000	#DIV/0!	0	0	0	0	0
>sp|Q62095|DDX3Y_MOUSE ATP-dependent RNA helicase DDX3Y OS=Mus musculus GN=Ddx3y PE=1 SV=2;>sp|Q62167|DDX3X_MOUSE ATP-dependent RNA helicase DDX3X OS=Mus musculus GN=Ddx3x PE=1 SV=3;>sp|O00571|DDX3X_HUMAN ATP-dependent RNA helicase DDX3X OS=Homo sapiens GN	1	1	2	1	0	2	2	2	73.427	0	0	#DIV/0!	1127200	#DIV/0!	0	0	3620300	0	0
>sp|Q99439|CNN2_HUMAN Calponin-2 OS=Homo sapiens GN=CNN2 PE=1 SV=4	0	1	2	0	0	0	0	0	33.697	0	0	#DIV/0!	1074600	#DIV/0!	0	0	0	0	0
>sp|Q9H3K6|BOLA2_HUMAN BolA-like protein 2 OS=Homo sapiens GN=BOLA2 PE=1 SV=1	2	2	2	2	2	2	1	1	10.116	0	1659000	#DIV/0!	1042300	#DIV/0!	2452600	2767900	11977000	0	0
>sp|P13797|PLST_HUMAN Plastin-3 OS=Homo sapiens GN=PLS3 PE=1 SV=4	0	0	1	0	0	0	0	0	70.81	0	0	#DIV/0!	1009900	#DIV/0!	0	0	0	0	0
>sp|P02787|TRFE_HUMAN Serotransferrin OS=Homo sapiens GN=TF PE=1 SV=3;>sp|A5A6I6|TRFE_PANTR Serotransferrin OS=Pan troglodytes GN=TF PE=2 SV=1	0	0	2	0	0	0	0	0	77.063	0	0	#DIV/0!	1005600	#DIV/0!	0	0	0	0	0
>sp|Q5TA82|LCE2D_HUMAN Late cornified envelope protein 2D OS=Homo sapiens GN=LCE2D PE=1 SV=1;>sp|Q5TA81|LCE2C_HUMAN Late cornified envelope protein 2C OS=Homo sapiens GN=LCE2C PE=1 SV=1;>sp|O14633|LCE2B_HUMAN Late cornified envelope protein 2B OS=Homo sapi	0	1	1	0	0	0	0	0	11.18	0	0	#DIV/0!	995570	#DIV/0!	0	0	0	0	0
>sp|Q14005|IL16_HUMAN Pro-interleukin-16 OS=Homo sapiens GN=IL16 PE=1 SV=4	0	1	1	0	0	0	0	0	141.75	0	0	#DIV/0!	991290	#DIV/0!	0	0	0	0	0
>sp|P40429|RL13A_HUMAN 60S ribosomal protein L13a OS=Homo sapiens GN=RPL13A PE=1 SV=2;>sp|Q6NVV1|R13P3_HUMAN Putative 60S ribosomal protein L13a protein RPL13AP3 OS=Homo sapiens GN=RPL13AP3 PE=5 SV=1	1	2	2	0	1	1	1	1	23.577	0	0	#DIV/0!	945080	#DIV/0!	0	0	0	0	0
>sp|Q96FJ2|DYL2_HUMAN Dynein light chain 2, cytoplasmic OS=Homo sapiens GN=DYNLL2 PE=1 SV=1;>sp|P63167|DYL1_HUMAN Dynein light chain 1, cytoplasmic OS=Homo sapiens GN=DYNLL1 PE=1 SV=1	0	0	1	0	0	0	0	0	10.35	0	0	#DIV/0!	890770	#DIV/0!	0	0	0	0	0
>sp|Q9H4M9|EHD1_HUMAN EH domain-containing protein 1 OS=Homo sapiens GN=EHD1 PE=1 SV=2	1	1	1	0	0	0	0	0	60.626	0	0	#DIV/0!	888070	#DIV/0!	0	0	0	0	0
>sp|P22314|UBA1_HUMAN Ubiquitin-like modifier-activating enzyme 1 OS=Homo sapiens GN=UBA1 PE=1 SV=3	0	2	2	1	2	2	1	1	117.85	0	1590500	#DIV/0!	833420	#DIV/0!	0	2212200	2866100	0	0
>sp|Q16181|SEPT7_HUMAN Septin-7 OS=Homo sapiens GN=SEPT7 PE=1 SV=2	0	0	1	0	0	0	0	0	50.679	0	0	#DIV/0!	812490	#DIV/0!	0	0	0	0	0
>sp|P40121|CAPG_HUMAN Macrophage-capping protein OS=Homo sapiens GN=CAPG PE=1 SV=2	0	0	1	0	0	0	0	0	38.498	0	0	#DIV/0!	794300	#DIV/0!	0	0	0	0	0
>sp|Q9UGI8|TES_HUMAN Testin OS=Homo sapiens GN=TES PE=1 SV=1	1	1	1	0	0	0	0	0	47.996	0	0	#DIV/0!	766140	#DIV/0!	0	0	0	0	0
>sp|P53597|SUCA_HUMAN Succinate--CoA ligase [ADP/GDP-forming] subunit alpha, mitochondrial OS=Homo sapiens GN=SUCLG1 PE=1 SV=4	0	0	1	0	0	0	0	0	36.249	0	0	#DIV/0!	747180	#DIV/0!	0	0	0	0	0
>sp|P19474|RO52_HUMAN E3 ubiquitin-protein ligase TRIM21 OS=Homo sapiens GN=TRIM21 PE=1 SV=1	1	1	1	0	0	0	0	0	54.169	0	0	#DIV/0!	711730	#DIV/0!	0	0	0	0	0
>sp|Q5T7P2|LCE1A_HUMAN Late cornified envelope protein 1A OS=Homo sapiens GN=LCE1A PE=1 SV=1;>sp|Q5T752|LCE1D_HUMAN Late cornified envelope protein 1D OS=Homo sapiens GN=LCE1D PE=1 SV=1;>sp|Q5TCM9|LCE5A_HUMAN Late cornified envelope protein 5A OS=Homo sapi	0	1	1	0	0	0	0	0	10.982	0	0	#DIV/0!	703690	#DIV/0!	0	0	0	0	0
>sp|P01859|IGHG2_HUMAN Immunoglobulin heavy constant gamma 2 OS=Homo sapiens GN=IGHG2 PE=1 SV=2	1	0	1	1	0	0	0	0	35.9	0	0	#DIV/0!	703350	#DIV/0!	0	0	0	0	0
>sp|P18621|RL17_HUMAN 60S ribosomal protein L17 OS=Homo sapiens GN=RPL17 PE=1 SV=3	1	1	1	0	0	1	0	0	21.397	0	0	#DIV/0!	636860	#DIV/0!	0	0	0	0	0
>sp|P32926|DSG3_HUMAN Desmoglein-3 OS=Homo sapiens GN=DSG3 PE=1 SV=2	0	0	1	0	0	0	0	0	107.53	0	0	#DIV/0!	608820	#DIV/0!	0	0	0	0	0
>sp|P04899|GNAI2_HUMAN Guanine nucleotide-binding protein G(i) subunit alpha-2 OS=Homo sapiens GN=GNAI2 PE=1 SV=3	0	1	1	0	0	0	0	0	40.45	0	0	#DIV/0!	580200	#DIV/0!	0	0	0	0	0
>sp|P37802|TAGL2_HUMAN Transgelin-2 OS=Homo sapiens GN=TAGLN2 PE=1 SV=3	0	0	1	0	0	0	0	0	22.391	0	0	#DIV/0!	557300	#DIV/0!	0	0	0	0	0
>sp|Q15569|TESK1_HUMAN Dual specificity testis-specific protein kinase 1 OS=Homo sapiens GN=TESK1 PE=1 SV=2	1	1	1	0	0	0	0	0	67.684	0	0	#DIV/0!	528740	#DIV/0!	0	0	0	0	0
>sp|P48594|SPB4_HUMAN Serpin B4 OS=Homo sapiens GN=SERPINB4 PE=1 SV=2	0	0	1	0	0	0	0	0	44.853	0	0	#DIV/0!	506300	#DIV/0!	0	0	0	0	0
>sp|P17987|TCPA_HUMAN T-complex protein 1 subunit alpha OS=Homo sapiens GN=TCP1 PE=1 SV=1;>sp|P11983|TCPA_MOUSE T-complex protein 1 subunit alpha OS=Mus musculus GN=Tcp1 PE=1 SV=3	1	0	2	1	0	1	1	0	60.343	0	0	#DIV/0!	475370	#DIV/0!	0	0	0	0	0
>sp|Q5VVQ6|OTU1_HUMAN Ubiquitin thioesterase OTU1 OS=Homo sapiens GN=YOD1 PE=1 SV=1	0	0	1	0	0	0	0	0	38.322	0	0	#DIV/0!	436840	#DIV/0!	0	0	0	0	0
>sp|Q13200|PSMD2_HUMAN 26S proteasome non-ATPase regulatory subunit 2 OS=Homo sapiens GN=PSMD2 PE=1 SV=3	0	0	1	0	0	0	0	0	100.2	0	0	#DIV/0!	337820	#DIV/0!	0	0	0	0	0
>sp|Q14764|MVP_HUMAN Major vault protein OS=Homo sapiens GN=MVP PE=1 SV=4	1	1	1	0	0	0	0	0	99.326	0	0	#DIV/0!	324770	#DIV/0!	0	0	0	0	0
>sp|Q76KA3|RL32_MACFA 60S ribosomal protein L32 OS=Macaca fascicularis GN=RPL32 PE=2 SV=3;>sp|P62910|RL32_HUMAN 60S ribosomal protein L32 OS=Homo sapiens GN=RPL32 PE=1 SV=2	0	1	1	0	0	1	0	0	15.86	0	0	#DIV/0!	290140	#DIV/0!	0	0	0	0	0
>sp|O60711|LPXN_HUMAN Leupaxin OS=Homo sapiens GN=LPXN PE=1 SV=1	1	1	1	0	0	0	0	0	43.332	0	0	#DIV/0!	148020	#DIV/0!	0	0	0	0	0
>sp|Q98874|ERH_DANRE Enhancer of rudimentary homolog OS=Danio rerio GN=erh PE=3 SV=1;>sp|P84090|ERH_HUMAN Enhancer of rudimentary homolog OS=Homo sapiens GN=ERH PE=1 SV=1	1	1	1	1	1	1	1	1	12.245	0	6276700	#DIV/0!	0	#DIV/0!	0	0	0	9776500	0
>sp|P53999|TCP4_HUMAN Activated RNA polymerase II transcriptional coactivator p15 OS=Homo sapiens GN=SUB1 PE=1 SV=3	1	2	1	1	2	1	1	1	14.395	0	5069800	#DIV/0!	0	#DIV/0!	0	7415700	0	0	0
>sp|P62753|RS6_HUMAN 40S ribosomal protein S6 OS=Homo sapiens GN=RPS6 PE=1 SV=1	1	2	2	1	2	2	1	1	28.68	0	4602600	#DIV/0!	0	#DIV/0!	0	1551400	1816200	0	0
>sp|P60842|IF4A1_HUMAN Eukaryotic initiation factor 4A-I OS=Homo sapiens GN=EIF4A1 PE=1 SV=1;>sp|A5A6N4|IF4A1_PANTR Eukaryotic initiation factor 4A-I OS=Pan troglodytes GN=EIF4A1 PE=2 SV=1;>sp|Q14240|IF4A2_HUMAN Eukaryotic initiation factor 4A-II OS=Homo s	1	3	2	2	3	2	3	3	46.153	0	4069800	#DIV/0!	0	#DIV/0!	0	12950000	0	12137000	10428000
>sp|Q13263|TIF1B_HUMAN Transcription intermediary factor 1-beta OS=Homo sapiens GN=TRIM28 PE=1 SV=5	1	3	1	1	3	3	3	3	88.549	0	4031600	#DIV/0!	0	#DIV/0!	0	4748200	11779000	4431600	5825300
>sp|Q9ESK9|RBCC1_MOUSE RB1-inducible coiled-coil protein 1 OS=Mus musculus GN=Rb1cc1 PE=1 SV=3;>sp|Q8TDY2|RBCC1_HUMAN RB1-inducible coiled-coil protein 1 OS=Homo sapiens GN=RB1CC1 PE=1 SV=3	0	1	0	0	0	0	0	0	182.35	0	3661100	#DIV/0!	0	#DIV/0!	0	0	0	0	0
>sp|Q9HA64|KT3K_HUMAN Ketosamine-3-kinase OS=Homo sapiens GN=FN3KRP PE=1 SV=2	1	2	1	0	0	0	0	1	34.412	0	3114800	#DIV/0!	0	#DIV/0!	0	0	0	0	0
>sp|P26583|HMGB2_HUMAN High mobility group protein B2 OS=Homo sapiens GN=HMGB2 PE=1 SV=2	1	1	0	1	1	1	1	1	24.033	0	2473700	#DIV/0!	0	#DIV/0!	0	5841300	2609000	2031900	2759300
>sp|O14828|SCAM3_HUMAN Secretory carrier-associated membrane protein 3 OS=Homo sapiens GN=SCAMP3 PE=1 SV=3	0	1	1	1	1	1	1	1	38.287	0	2048000	#DIV/0!	0	#DIV/0!	0	3779700	5624200	6046500	3884500
>sp|P63220|RS21_HUMAN 40S ribosomal protein S21 OS=Homo sapiens GN=RPS21 PE=1 SV=1	2	2	2	1	1	0	1	0	9.1113	0	1865700	#DIV/0!	0	#DIV/0!	0	0	0	0	0
>sp|P43403|ZAP70_HUMAN Tyrosine-protein kinase ZAP-70 OS=Homo sapiens GN=ZAP70 PE=1 SV=1	1	2	1	0	0	1	0	0	69.872	0	1464900	#DIV/0!	0	#DIV/0!	0	0	0	0	0
>sp|P27348|1433T_HUMAN 14-3-3 protein theta OS=Homo sapiens GN=YWHAQ PE=1 SV=1	0	3	2	1	3	2	2	2	27.764	0	0	#DIV/0!	0	#DIV/0!	0	4022200	0	0	3387000
>sp|P12004|PCNA_HUMAN Proliferating cell nuclear antigen OS=Homo sapiens GN=PCNA PE=1 SV=1;>sp|Q9DEA3|PCNA_CHICK Proliferating cell nuclear antigen OS=Gallus gallus GN=PCNA PE=1 SV=1	0	1	2	4	5	6	6	5	28.768	0	0	#DIV/0!	0	#DIV/0!	12307000	12912000	16114000	23389000	10323000
>sp|P21281|VATB2_HUMAN V-type proton ATPase subunit B, brain isoform OS=Homo sapiens GN=ATP6V1B2 PE=1 SV=3;>sp|P15313|VATB1_HUMAN V-type proton ATPase subunit B, kidney isoform OS=Homo sapiens GN=ATP6V1B1 PE=1 SV=3	0	0	2	0	0	2	0	0	56.5	0	0	#DIV/0!	0	#DIV/0!	0	0	1444500	0	0
>sp|P39023|RL3_HUMAN 60S ribosomal protein L3 OS=Homo sapiens GN=RPL3 PE=1 SV=2;>sp|Q92901|RL3L_HUMAN 60S ribosomal protein L3-like OS=Homo sapiens GN=RPL3L PE=2 SV=3	0	0	2	2	2	1	1	1	46.108	0	0	#DIV/0!	0	#DIV/0!	0	1935400	0	0	0
>sp|P62861|RS30_HUMAN 40S ribosomal protein S30 OS=Homo sapiens GN=FAU PE=1 SV=1	0	0	2	1	2	2	2	2	6.6478	0	0	#DIV/0!	0	#DIV/0!	0	0	0	0	5446100
>sp|P17844|DDX5_HUMAN Probable ATP-dependent RNA helicase DDX5 OS=Homo sapiens GN=DDX5 PE=1 SV=1;>sp|A5A6J2|DDX5_PANTR Probable ATP-dependent RNA helicase DDX5 OS=Pan troglodytes GN=DDX5 PE=2 SV=1	0	1	1	2	2	2	1	1	69.147	0	0	#DIV/0!	0	#DIV/0!	0	0	5583300	0	0
>sp|O00148|DX39A_HUMAN ATP-dependent RNA helicase DDX39A OS=Homo sapiens GN=DDX39A PE=1 SV=2;>sp|Q9Z1N5|DX39B_MOUSE Spliceosome RNA helicase Ddx39b OS=Mus musculus GN=Ddx39b PE=1 SV=1;>sp|Q13838|DX39B_HUMAN Spliceosome RNA helicase DDX39B OS=Homo sapiens G	0	1	1	0	1	1	1	1	49.129	0	0	#DIV/0!	0	#DIV/0!	0	0	0	0	2733800
>sp|O00483|NDUA4_HUMAN Cytochrome c oxidase subunit NDUFA4 OS=Homo sapiens GN=NDUFA4 PE=1 SV=1	0	1	1	0	0	0	1	0	9.3697	0	0	#DIV/0!	0	#DIV/0!	0	0	0	202550	0
>sp|O14773|TPP1_HUMAN Tripeptidyl-peptidase 1 OS=Homo sapiens GN=TPP1 PE=1 SV=2	0	1	1	0	1	1	1	1	61.247	0	0	#DIV/0!	0	#DIV/0!	0	0	0	0	431370
>sp|O15145|ARPC3_HUMAN Actin-related protein 2/3 complex subunit 3 OS=Homo sapiens GN=ARPC3 PE=1 SV=3	0	1	1	0	0	0	1	0	20.546	0	0	#DIV/0!	0	#DIV/0!	0	0	0	2521100	0
>sp|Q7TMK9|HNRPQ_MOUSE Heterogeneous nuclear ribonucleoprotein Q OS=Mus musculus GN=Syncrip PE=1 SV=2;>sp|O60506|HNRPQ_HUMAN Heterogeneous nuclear ribonucleoprotein Q OS=Homo sapiens GN=SYNCRIP PE=1 SV=2;>sp|O43390|HNRPR_HUMAN Heterogeneous nuclear ribonuc	0	1	1	1	1	1	1	1	69.632	0	0	#DIV/0!	0	#DIV/0!	0	0	0	0	2119800
>sp|O75607|NPM3_HUMAN Nucleoplasmin-3 OS=Homo sapiens GN=NPM3 PE=1 SV=3	0	1	1	1	1	1	1	1	19.343	0	0	#DIV/0!	0	#DIV/0!	0	0	0	0	1134200
>sp|P00760|TRY1_BOVIN Cationic trypsin OS=Bos taurus PE=1 SV=3	0	1	1	1	1	1	1	1	25.785	0	0	#DIV/0!	0	#DIV/0!	0	0	0	0	20534000
>sp|P07858|CATB_HUMAN Cathepsin B OS=Homo sapiens GN=CTSB PE=1 SV=3	0	1	1	0	1	0	0	0	37.821	0	0	#DIV/0!	0	#DIV/0!	0	255740	0	0	0
>sp|P12074|CX6A1_HUMAN Cytochrome c oxidase subunit 6A1, mitochondrial OS=Homo sapiens GN=COX6A1 PE=1 SV=4	0	1	1	0	1	0	1	1	12.155	0	0	#DIV/0!	0	#DIV/0!	0	0	0	0	1835100
>sp|P17096|HMGA1_HUMAN High mobility group protein HMG-I/HMG-Y OS=Homo sapiens GN=HMGA1 PE=1 SV=3	0	1	1	1	1	0	0	1	11.676	0	0	#DIV/0!	0	#DIV/0!	0	0	0	0	1605400
>sp|Q16778|H2B2E_HUMAN Histone H2B type 2-E OS=Homo sapiens GN=HIST2H2BE PE=1 SV=3;>sp|P33778|H2B1B_HUMAN Histone H2B type 1-B OS=Homo sapiens GN=HIST1H2BB PE=1 SV=2;>sp|P23527|H2B1O_HUMAN Histone H2B type 1-O OS=Homo sapiens GN=HIST1H2BO PE=1 SV=3;>sp|P06	0	1	1	1	1	0	0	0	13.92	0	0	#DIV/0!	0	#DIV/0!	0	705720	0	0	0
>sp|P31948|STIP1_HUMAN Stress-induced-phosphoprotein 1 OS=Homo sapiens GN=STIP1 PE=1 SV=1	0	1	1	0	1	1	1	1	62.639	0	0	#DIV/0!	0	#DIV/0!	0	0	0	0	2396000
>sp|P33993|MCM7_HUMAN DNA replication licensing factor MCM7 OS=Homo sapiens GN=MCM7 PE=1 SV=4	0	1	1	2	2	2	2	1	81.307	0	0	#DIV/0!	0	#DIV/0!	2846900	3026900	4556900	3221200	0
>sp|P43487|RANG_HUMAN Ran-specific GTPase-activating protein OS=Homo sapiens GN=RANBP1 PE=1 SV=1;>sp|P34022|RANG_MOUSE Ran-specific GTPase-activating protein OS=Mus musculus GN=Ranbp1 PE=1 SV=2	0	1	1	0	1	1	1	1	23.31	0	0	#DIV/0!	0	#DIV/0!	0	0	0	0	775060
>sp|P35659|DEK_HUMAN Protein DEK OS=Homo sapiens GN=DEK PE=1 SV=1	0	1	1	0	1	1	1	1	42.674	0	0	#DIV/0!	0	#DIV/0!	0	0	0	0	766580
>sp|P38919|IF4A3_HUMAN Eukaryotic initiation factor 4A-III OS=Homo sapiens GN=EIF4A3 PE=1 SV=4	0	1	1	0	1	1	1	1	46.871	0	0	#DIV/0!	0	#DIV/0!	0	0	0	0	1319600
>sp|Q9UNX3|RL26L_HUMAN 60S ribosomal protein L26-like 1 OS=Homo sapiens GN=RPL26L1 PE=1 SV=1;>sp|P61256|RL26_MACFA 60S ribosomal protein L26 OS=Macaca fascicularis GN=RPL26 PE=2 SV=1;>sp|P61254|RL26_HUMAN 60S ribosomal protein L26 OS=Homo sapiens GN=RPL26	0	1	1	0	1	1	1	1	17.256	0	0	#DIV/0!	0	#DIV/0!	0	0	0	0	1688900
>sp|Q08211|DHX9_HUMAN ATP-dependent RNA helicase A OS=Homo sapiens GN=DHX9 PE=1 SV=4;>sp|Q28141|DHX9_BOVIN ATP-dependent RNA helicase A OS=Bos taurus GN=DHX9 PE=2 SV=1	0	1	1	0	1	1	0	0	140.96	0	0	#DIV/0!	0	#DIV/0!	0	0	2630200	0	0
>sp|Q13247|SRSF6_HUMAN Serine/arginine-rich splicing factor 6 OS=Homo sapiens GN=SRSF6 PE=1 SV=2	0	1	1	2	2	1	0	2	39.586	0	0	#DIV/0!	0	#DIV/0!	3160200	4371400	0	0	3662300
>sp|Q14141|SEPT6_HUMAN Septin-6 OS=Homo sapiens GN=SEPT6 PE=1 SV=4	0	1	1	0	1	1	1	1	49.716	0	0	#DIV/0!	0	#DIV/0!	0	0	0	0	1586300
>sp|Q63HR2|TNS2_HUMAN Tensin-2 OS=Homo sapiens GN=TNS2 PE=1 SV=2	0	1	1	0	0	1	1	0	152.58	0	0	#DIV/0!	0	#DIV/0!	0	0	0	9519000	0
>sp|Q7RTV0|PHF5A_HUMAN PHD finger-like domain-containing protein 5A OS=Homo sapiens GN=PHF5A PE=1 SV=1	0	1	1	0	1	1	1	1	12.405	0	0	#DIV/0!	0	#DIV/0!	0	0	0	0	1153600
>sp|Q86VP6|CAND1_HUMAN Cullin-associated NEDD8-dissociated protein 1 OS=Homo sapiens GN=CAND1 PE=1 SV=2	0	1	1	0	1	1	1	0	136.37	0	0	#DIV/0!	0	#DIV/0!	0	0	0	2323500	0
>sp|Q86WQ0|NR2CA_HUMAN Nuclear receptor 2C2-associated protein OS=Homo sapiens GN=NR2C2AP PE=1 SV=1	0	1	1	0	1	1	0	0	15.876	0	0	#DIV/0!	0	#DIV/0!	0	0	683650	0	0
>sp|Q8NDC0|MISSL_HUMAN MAPK-interacting and spindle-stabilizing protein-like OS=Homo sapiens GN=MAPK1IP1L PE=1 SV=4	0	1	1	0	1	0	1	0	24.269	0	0	#DIV/0!	0	#DIV/0!	0	1648100	0	0	0
>sp|Q9ZJT4|RS4_HELPJ 30S ribosomal protein S4 OS=Helicobacter pylori (strain J99 / ATCC 700824) GN=rpsD PE=3 SV=1	0	1	1	0	1	1	1	1	24.004	0	0	#DIV/0!	0	#DIV/0!	0	0	0	0	35651000
>sp|O43175|SERA_HUMAN D-3-phosphoglycerate dehydrogenase OS=Homo sapiens GN=PHGDH PE=1 SV=4;>sp|A5A6P1|SERA_PANTR D-3-phosphoglycerate dehydrogenase OS=Pan troglodytes GN=PHGDH PE=2 SV=1	0	0	1	5	6	6	5	6	56.65	0	0	#DIV/0!	0	#DIV/0!	14133000	13268000	24016000	23077000	13337000
>sp|O43324|MCA3_HUMAN Eukaryotic translation elongation factor 1 epsilon-1 OS=Homo sapiens GN=EEF1E1 PE=1 SV=1	0	0	1	1	0	1	1	1	19.81	0	0	#DIV/0!	0	#DIV/0!	0	0	0	0	715910
>sp|O95232|LC7L3_HUMAN Luc7-like protein 3 OS=Homo sapiens GN=LUC7L3 PE=1 SV=2	0	0	1	1	1	0	1	0	51.466	0	0	#DIV/0!	0	#DIV/0!	0	0	0	1407300	0
>sp|P23381|SYWC_HUMAN Tryptophan--tRNA ligase, cytoplasmic OS=Homo sapiens GN=WARS PE=1 SV=2	0	0	1	0	0	0	0	0	53.165	0	0	#DIV/0!	0	#DIV/0!	0	0	0	0	0
>sp|P46191|SYK_MYCHP Lysine--tRNA ligase OS=Mycoplasma hominis (strain ATCC 23114 / NBRC 14850 / NCTC 10111 / PG21) GN=lysS PE=3 SV=2	0	0	1	1	0	0	0	0	56.789	0	0	#DIV/0!	0	#DIV/0!	90300	0	0	0	0
>sp|P62258|1433E_HUMAN 14-3-3 protein epsilon OS=Homo sapiens GN=YWHAE PE=1 SV=1	0	0	1	1	1	1	1	0	29.174	0	0	#DIV/0!	0	#DIV/0!	0	0	0	2765900	0
>sp|Q00610|CLH1_HUMAN Clathrin heavy chain 1 OS=Homo sapiens GN=CLTC PE=1 SV=5	0	0	1	1	1	0	1	1	191.61	0	0	#DIV/0!	0	#DIV/0!	0	0	0	0	1676000
>sp|Q9Y446|PKP3_HUMAN Plakophilin-3 OS=Homo sapiens GN=PKP3 PE=1 SV=1	0	0	1	0	0	0	0	0	87.081	0	0	#DIV/0!	0	#DIV/0!	0	0	0	0	0
>sp|O08807|PRDX4_MOUSE Peroxiredoxin-4 OS=Mus musculus GN=Prdx4 PE=1 SV=1	0	1	0	1	1	0	1	1	31.052	0	0	#DIV/0!	0	#DIV/0!	0	0	0	0	3172900
>sp|O82803|SRPP_HEVBR Small rubber particle protein OS=Hevea brasiliensis GN=SRPP PE=1 SV=1	0	1	0	0	0	0	1	0	22.344	0	0	#DIV/0!	0	#DIV/0!	0	0	0	561320	0
>sp|P15252|REF_HEVBR Rubber elongation factor protein OS=Hevea brasiliensis PE=1 SV=2	0	1	0	0	3	0	0	0	14.722	0	0	#DIV/0!	0	#DIV/0!	0	24237000	0	0	0
>sp|P22102|PUR2_HUMAN Trifunctional purine biosynthetic protein adenosine-3 OS=Homo sapiens GN=GART PE=1 SV=1	0	1	0	2	1	1	1	1	107.77	0	0	#DIV/0!	0	#DIV/0!	0	0	0	0	1159900
>sp|P47809|MP2K4_MOUSE Dual specificity mitogen-activated protein kinase kinase 4 OS=Mus musculus GN=Map2k4 PE=1 SV=2;>sp|P45985|MP2K4_HUMAN Dual specificity mitogen-activated protein kinase kinase 4 OS=Homo sapiens GN=MAP2K4 PE=1 SV=1	0	1	0	0	1	0	0	1	44.113	0	0	#DIV/0!	0	#DIV/0!	0	0	0	0	453070
>sp|P63313|TYB10_HUMAN Thymosin beta-10 OS=Homo sapiens GN=TMSB10 PE=1 SV=2	0	1	0	0	0	0	0	1	5.0256	0	0	#DIV/0!	0	#DIV/0!	0	0	0	0	606480
>sp|O00182|LEG9_HUMAN Galectin-9 OS=Homo sapiens GN=LGALS9 PE=1 SV=2;>sp|Q6DKI2|LEG9C_HUMAN Galectin-9C OS=Homo sapiens GN=LGALS9C PE=1 SV=2;>sp|Q3B8N2|LEG9B_HUMAN Galectin-9B OS=Homo sapiens GN=LGALS9B PE=1 SV=3	0	0	0	1	2	2	2	2	39.518	0	0	#DIV/0!	0	#DIV/0!	0	3721400	4920600	4680000	3625200
>sp|P01766|HV313_HUMAN Immunoglobulin heavy variable 3-13 OS=Homo sapiens GN=IGHV3-13 PE=1 SV=2	0	0	0	1	0	0	0	0	12.506	0	0	#DIV/0!	0	#DIV/0!	2179100	0	0	0	0
>sp|P07900|HS90A_HUMAN Heat shock protein HSP 90-alpha OS=Homo sapiens GN=HSP90AA1 PE=1 SV=5;>sp|P07901|HS90A_MOUSE Heat shock protein HSP 90-alpha OS=Mus musculus GN=Hsp90aa1 PE=1 SV=4;>sp|A5A6K9|HS90A_PANTR Heat shock protein HSP 90-alpha OS=Pan troglody	0	0	0	1	2	2	2	1	84.659	0	0	#DIV/0!	0	#DIV/0!	0	4734800	7252900	5814200	0
>sp|P24534|EF1B_HUMAN Elongation factor 1-beta OS=Homo sapiens GN=EEF1B2 PE=1 SV=3	0	0	0	0	1	1	1	1	24.763	0	0	#DIV/0!	0	#DIV/0!	0	5548600	6670400	0	0
>sp|P25205|MCM3_HUMAN DNA replication licensing factor MCM3 OS=Homo sapiens GN=MCM3 PE=1 SV=3	0	0	0	1	1	1	1	1	90.98	0	0	#DIV/0!	0	#DIV/0!	0	0	0	0	1261800
>sp|P31721|C1QB_RAT Complement C1q subcomponent subunit B OS=Rattus norvegicus GN=C1qb PE=1 SV=2	0	0	0	1	0	0	0	0	26.589	0	0	#DIV/0!	0	#DIV/0!	0	0	0	0	0
>sp|P33316|DUT_HUMAN Deoxyuridine 5-triphosphate nucleotidohydrolase, mitochondrial OS=Homo sapiens GN=DUT PE=1 SV=4	0	0	0	2	3	3	2	2	26.563	0	0	#DIV/0!	0	#DIV/0!	3793300	6546800	0	0	0
>sp|P34897|GLYM_HUMAN Serine hydroxymethyltransferase, mitochondrial OS=Homo sapiens GN=SHMT2 PE=1 SV=3	0	0	0	2	0	0	1	1	55.992	0	0	#DIV/0!	0	#DIV/0!	1947300	0	0	0	0
>sp|P41567|EIF1_HUMAN Eukaryotic translation initiation factor 1 OS=Homo sapiens GN=EIF1 PE=1 SV=1	0	0	0	1	0	0	0	1	12.732	0	0	#DIV/0!	0	#DIV/0!	0	0	0	0	1670200
>sp|P43243|MATR3_HUMAN Matrin-3 OS=Homo sapiens GN=MATR3 PE=1 SV=2	0	0	0	0	1	1	1	1	94.622	0	0	#DIV/0!	0	#DIV/0!	0	0	0	0	1435600
>sp|P61313|RL15_HUMAN 60S ribosomal protein L15 OS=Homo sapiens GN=RPL15 PE=1 SV=2	0	0	0	0	0	1	0	0	24.146	0	0	#DIV/0!	0	#DIV/0!	0	0	0	0	0
>sp|Q6RUV5|RAC1_RAT Ras-related C3 botulinum toxin substrate 1 OS=Rattus norvegicus GN=Rac1 PE=1 SV=1;>sp|P63001|RAC1_MOUSE Ras-related C3 botulinum toxin substrate 1 OS=Mus musculus GN=Rac1 PE=1 SV=1;>sp|P63000|RAC1_HUMAN Ras-related C3 botulinum toxin su	0	0	0	1	2	2	2	2	21.45	0	0	#DIV/0!	0	#DIV/0!	0	4781400	2919600	0	2517300
>sp|Q00688|FKBP3_HUMAN Peptidyl-prolyl cis-trans isomerase FKBP3 OS=Homo sapiens GN=FKBP3 PE=1 SV=1	0	0	0	0	1	0	0	1	25.177	0	0	#DIV/0!	0	#DIV/0!	0	0	0	0	922570
>sp|Q01650|LAT1_HUMAN Large neutral amino acids transporter small subunit 1 OS=Homo sapiens GN=SLC7A5 PE=1 SV=2	0	0	0	1	1	1	1	1	55.01	0	0	#DIV/0!	0	#DIV/0!	0	0	0	0	1390700
>sp|Q3ZCM7|TBB8_HUMAN Tubulin beta-8 chain OS=Homo sapiens GN=TUBB8 PE=1 SV=2	0	0	0	1	1	1	0	0	49.775	0	0	#DIV/0!	0	#DIV/0!	0	0	5477400	0	0
>sp|Q6P5R6|RL22L_HUMAN 60S ribosomal protein L22-like 1 OS=Homo sapiens GN=RPL22L1 PE=1 SV=2	0	0	0	1	2	2	2	2	14.606	0	0	#DIV/0!	0	#DIV/0!	0	8334600	5206000	7696400	6332700
>sp|Q6ZVX7|FBX50_HUMAN F-box only protein 50 OS=Homo sapiens GN=NCCRP1 PE=1 SV=1	0	0	0	1	0	0	1	2	30.847	0	0	#DIV/0!	0	#DIV/0!	0	0	0	0	1594200
>sp|Q9Y230|RUVB2_HUMAN RuvB-like 2 OS=Homo sapiens GN=RUVBL2 PE=1 SV=3;>sp|Q9WTM5|RUVB2_MOUSE RuvB-like 2 OS=Mus musculus GN=Ruvbl2 PE=1 SV=3	0	0	0	1	1	1	1	1	51.156	0	0	#DIV/0!	0	#DIV/0!	0	0	0	0	1236000
>sp|P49458|SRP09_HUMAN Signal recognition particle 9 kDa protein OS=Homo sapiens GN=SRP9 PE=1 SV=2	1	2	2	2	2	2	2	2	10.112	0	0	#DIV/0!	0	#DIV/0!	0	0	0	0	2343000
>sp|P61979|HNRPK_MOUSE Heterogeneous nuclear ribonucleoprotein K OS=Mus musculus GN=Hnrnpk PE=1 SV=1;>sp|P61978|HNRPK_HUMAN Heterogeneous nuclear ribonucleoprotein K OS=Homo sapiens GN=HNRNPK PE=1 SV=1	1	2	2	2	1	2	2	2	50.976	0	0	#DIV/0!	0	#DIV/0!	0	0	0	0	2514100
>sp|P11021|GRP78_HUMAN 78 kDa glucose-regulated protein OS=Homo sapiens GN=HSPA5 PE=1 SV=2;>sp|P20029|GRP78_MOUSE 78 kDa glucose-regulated protein OS=Mus musculus GN=Hspa5 PE=1 SV=3	1	1	2	1	1	1	1	1	72.332	0	0	#DIV/0!	0	#DIV/0!	0	0	0	0	1380200
>sp|P11413|G6PD_HUMAN Glucose-6-phosphate 1-dehydrogenase OS=Homo sapiens GN=G6PD PE=1 SV=4;>sp|P12646|G6PD_DROME Glucose-6-phosphate 1-dehydrogenase OS=Drosophila melanogaster GN=Zw PE=1 SV=2	1	1	2	1	2	2	2	0	59.256	0	0	#DIV/0!	0	#DIV/0!	0	0	0	1247900	0
>sp|P40926|MDHM_HUMAN Malate dehydrogenase, mitochondrial OS=Homo sapiens GN=MDH2 PE=1 SV=3	1	1	2	2	2	2	2	2	35.503	0	0	#DIV/0!	0	#DIV/0!	0	0	0	0	1875600
>sp|Q76KA2|RL30_MACFA 60S ribosomal protein L30 OS=Macaca fascicularis GN=RPL30 PE=3 SV=3;>sp|P62888|RL30_HUMAN 60S ribosomal protein L30 OS=Homo sapiens GN=RPL30 PE=1 SV=2	1	1	2	1	1	2	1	2	12.784	0	0	#DIV/0!	0	#DIV/0!	0	0	0	0	4098800
>sp|Q01518|CAP1_HUMAN Adenylyl cyclase-associated protein 1 OS=Homo sapiens GN=CAP1 PE=1 SV=5	1	1	2	0	0	1	0	0	51.901	0	0	#DIV/0!	0	#DIV/0!	0	0	528960	0	0
>sp|Q9NP97|DLRB1_HUMAN Dynein light chain roadblock-type 1 OS=Homo sapiens GN=DYNLRB1 PE=1 SV=3;>sp|Q8TF09|DLRB2_HUMAN Dynein light chain roadblock-type 2 OS=Homo sapiens GN=DYNLRB2 PE=1 SV=1	1	1	2	0	2	0	2	1	10.921	0	0	#DIV/0!	0	#DIV/0!	0	0	0	2586900	0
>sp|Q9BT23|LIMD2_HUMAN LIM domain-containing protein 2 OS=Homo sapiens GN=LIMD2 PE=1 SV=1	1	1	2	0	0	0	0	1	14.07	0	0	#DIV/0!	0	#DIV/0!	0	0	0	0	657170
>sp|P22695|QCR2_HUMAN Cytochrome b-c1 complex subunit 2, mitochondrial OS=Homo sapiens GN=UQCRC2 PE=1 SV=3	1	0	2	1	1	0	1	1	48.442	0	0	#DIV/0!	0	#DIV/0!	0	0	0	0	1031200
>sp|P01624|KV315_HUMAN Immunoglobulin kappa variable 3-15 OS=Homo sapiens GN=IGKV3-15 PE=1 SV=2;>sp|A0A0C4DH55|KVD07_HUMAN Immunoglobulin kappa variable 3D-7 OS=Homo sapiens GN=IGKV3D-7 PE=3 SV=5	1	1	1	1	1	1	1	1	12.496	0	0	#DIV/0!	0	#DIV/0!	0	0	0	0	28250000
>sp|B9KCH0|DNAK_CAMLR Chaperone protein DnaK OS=Campylobacter lari (strain RM2100 / D67 / ATCC BAA-1060) GN=dnaK PE=3 SV=1;>sp|A7ZEB5|DNAK_CAMC1 Chaperone protein DnaK OS=Campylobacter concisus (strain 13826) GN=dnaK PE=3 SV=1;>sp|A7GXU4|DNAK_CAMC5 Chapero	1	1	1	1	1	1	1	0	67.388	0	0	#DIV/0!	0	#DIV/0!	0	0	0	4543200	0
>sp|P19105|ML12A_HUMAN Myosin regulatory light chain 12A OS=Homo sapiens GN=MYL12A PE=1 SV=2;>sp|O14950|ML12B_HUMAN Myosin regulatory light chain 12B OS=Homo sapiens GN=MYL12B PE=1 SV=2	1	1	1	1	1	1	0	1	19.794	0	0	#DIV/0!	0	#DIV/0!	0	0	0	0	417860
>sp|O14979|HNRDL_HUMAN Heterogeneous nuclear ribonucleoprotein D-like OS=Homo sapiens GN=HNRNPDL PE=1 SV=3	1	1	1	0	1	1	1	1	46.437	0	0	#DIV/0!	0	#DIV/0!	0	0	0	0	1619900
>sp|O60610|DIAP1_HUMAN Protein diaphanous homolog 1 OS=Homo sapiens GN=DIAPH1 PE=1 SV=2	1	1	1	0	0	0	1	0	141.35	0	0	#DIV/0!	0	#DIV/0!	0	0	0	556720	0
>sp|O60880|SH21A_HUMAN SH2 domain-containing protein 1A OS=Homo sapiens GN=SH2D1A PE=1 SV=1	1	1	1	0	1	1	1	1	14.187	0	0	#DIV/0!	0	#DIV/0!	0	0	0	0	808510
>sp|P04843|RPN1_HUMAN Dolichyl-diphosphooligosaccharide--protein glycosyltransferase subunit 1 OS=Homo sapiens GN=RPN1 PE=1 SV=1	1	1	1	1	1	1	1	1	68.569	0	0	#DIV/0!	0	#DIV/0!	0	0	0	0	777040
>sp|P07305|H10_HUMAN Histone H1.0 OS=Homo sapiens GN=H1F0 PE=1 SV=3	1	1	1	0	1	1	0	1	20.863	0	0	#DIV/0!	0	#DIV/0!	0	0	0	0	377050
>sp|P07919|QCR6_HUMAN Cytochrome b-c1 complex subunit 6, mitochondrial OS=Homo sapiens GN=UQCRH PE=1 SV=2	1	1	1	0	1	1	1	1	10.739	0	0	#DIV/0!	0	#DIV/0!	0	0	0	0	536260
>sp|P0DOY3|IGLC3_HUMAN Immunoglobulin lambda constant 3 OS=Homo sapiens GN=IGLC3 PE=1 SV=1	1	1	1	1	0	0	0	0	11.265	0	0	#DIV/0!	0	#DIV/0!	96010	0	0	0	0
>sp|P19338|NUCL_HUMAN Nucleolin OS=Homo sapiens GN=NCL PE=1 SV=3	1	1	1	1	2	3	1	2	76.613	0	0	#DIV/0!	0	#DIV/0!	0	7847800	5856300	0	5055100
>sp|P22234|PUR6_HUMAN Multifunctional protein ADE2 OS=Homo sapiens GN=PAICS PE=1 SV=3	1	1	1	2	2	2	2	3	47.079	0	0	#DIV/0!	0	#DIV/0!	9832200	10149000	13350000	9250100	9670100
>sp|P30044|PRDX5_HUMAN Peroxiredoxin-5, mitochondrial OS=Homo sapiens GN=PRDX5 PE=1 SV=4	1	1	1	0	1	1	1	1	22.086	0	0	#DIV/0!	0	#DIV/0!	0	0	0	0	516740
>sp|P70333|HNRH2_MOUSE Heterogeneous nuclear ribonucleoprotein H2 OS=Mus musculus GN=Hnrnph2 PE=1 SV=1;>sp|P55795|HNRH2_HUMAN Heterogeneous nuclear ribonucleoprotein H2 OS=Homo sapiens GN=HNRNPH2 PE=1 SV=1;>sp|P31943|HNRH1_HUMAN Heterogeneous nuclear ribon	1	1	1	1	1	1	1	1	49.279	0	0	#DIV/0!	0	#DIV/0!	0	0	0	0	3156300
>sp|P35754|GLRX1_HUMAN Glutaredoxin-1 OS=Homo sapiens GN=GLRX PE=1 SV=2	1	1	1	1	2	1	1	1	11.776	0	0	#DIV/0!	0	#DIV/0!	0	3729400	0	0	0
>sp|P40939|ECHA_HUMAN Trifunctional enzyme subunit alpha, mitochondrial OS=Homo sapiens GN=HADHA PE=1 SV=2	1	1	1	0	0	1	1	0	82.999	0	0	#DIV/0!	0	#DIV/0!	0	0	0	692530	0
>sp|P49064|ALBU_FELCA Serum albumin OS=Felis catus GN=ALB PE=1 SV=1	1	1	1	1	1	1	1	1	68.659	0	0	#DIV/0!	0	#DIV/0!	0	0	0	0	51502000
>sp|P62304|RUXE_HUMAN Small nuclear ribonucleoprotein E OS=Homo sapiens GN=SNRPE PE=1 SV=1	1	1	1	1	1	1	1	1	10.803	0	0	#DIV/0!	0	#DIV/0!	0	0	0	0	3050900
>sp|P62314|SMD1_HUMAN Small nuclear ribonucleoprotein Sm D1 OS=Homo sapiens GN=SNRPD1 PE=1 SV=1	1	1	1	1	1	1	1	0	13.281	0	0	#DIV/0!	0	#DIV/0!	0	0	0	338570	0
>sp|P62316|SMD2_HUMAN Small nuclear ribonucleoprotein Sm D2 OS=Homo sapiens GN=SNRPD2 PE=1 SV=1	1	1	1	1	1	1	1	1	13.527	0	0	#DIV/0!	0	#DIV/0!	0	0	0	0	1877200
>sp|P67812|SC11A_HUMAN Signal peptidase complex catalytic subunit SEC11A OS=Homo sapiens GN=SEC11A PE=1 SV=1	1	1	1	0	1	1	1	1	20.625	0	0	#DIV/0!	0	#DIV/0!	0	0	0	0	158480
>sp|Q02978|M2OM_HUMAN Mitochondrial 2-oxoglutarate/malate carrier protein OS=Homo sapiens GN=SLC25A11 PE=1 SV=3	1	1	1	0	1	1	1	1	34.061	0	0	#DIV/0!	0	#DIV/0!	0	0	0	0	2747400
>sp|Q07666|KHDR1_HUMAN KH domain-containing, RNA-binding, signal transduction-associated protein 1 OS=Homo sapiens GN=KHDRBS1 PE=1 SV=1;>sp|Q60749|KHDR1_MOUSE KH domain-containing, RNA-binding, signal transduction-associated protein 1 OS=Mus musculus GN=Kh	1	1	1	1	2	1	1	1	48.227	0	0	#DIV/0!	0	#DIV/0!	0	0	0	0	1222200
>sp|Q13185|CBX3_HUMAN Chromobox protein homolog 3 OS=Homo sapiens GN=CBX3 PE=1 SV=4	1	1	1	1	1	1	1	1	20.811	0	0	#DIV/0!	0	#DIV/0!	0	0	0	0	730470
>sp|Q13569|TDG_HUMAN G/T mismatch-specific thymine DNA glycosylase OS=Homo sapiens GN=TDG PE=1 SV=2	1	1	1	1	1	1	1	1	46.053	0	0	#DIV/0!	0	#DIV/0!	0	0	0	0	192000000
>sp|Q9WUK2|IF4H_MOUSE Eukaryotic translation initiation factor 4H OS=Mus musculus GN=Eif4h PE=1 SV=3;>sp|Q15056|IF4H_HUMAN Eukaryotic translation initiation factor 4H OS=Homo sapiens GN=EIF4H PE=1 SV=5	1	1	1	1	1	1	1	1	27.341	0	0	#DIV/0!	0	#DIV/0!	0	0	0	0	4604700
>sp|Q66PJ3|AR6P4_HUMAN ADP-ribosylation factor-like protein 6-interacting protein 4 OS=Homo sapiens GN=ARL6IP4 PE=1 SV=2	1	1	1	1	2	2	2	3	44.915	0	0	#DIV/0!	0	#DIV/0!	0	3792600	3866200	2619200	2933800
>sp|Q7Z4W1|DCXR_HUMAN L-xylulose reductase OS=Homo sapiens GN=DCXR PE=1 SV=2	1	1	1	1	1	1	1	1	25.913	0	0	#DIV/0!	0	#DIV/0!	0	0	0	0	1046800
>sp|Q96GA3|LTV1_HUMAN Protein LTV1 homolog OS=Homo sapiens GN=LTV1 PE=1 SV=1	1	1	1	1	1	1	1	1	54.854	0	0	#DIV/0!	0	#DIV/0!	0	0	0	0	27468000
>sp|Q9UQ35|SRRM2_HUMAN Serine/arginine repetitive matrix protein 2 OS=Homo sapiens GN=SRRM2 PE=1 SV=2	1	1	1	0	1	1	1	1	299.61	0	0	#DIV/0!	0	#DIV/0!	0	0	0	0	2355900
>sp|Q9Y6C9|MTCH2_HUMAN Mitochondrial carrier homolog 2 OS=Homo sapiens GN=MTCH2 PE=1 SV=1	1	1	1	1	1	1	1	1	33.331	0	0	#DIV/0!	0	#DIV/0!	0	0	0	0	1152600
>sp|P34931|HS71L_HUMAN Heat shock 70 kDa protein 1-like OS=Homo sapiens GN=HSPA1L PE=1 SV=2;>sp|P0DMV9|HS71B_HUMAN Heat shock 70 kDa protein 1B OS=Homo sapiens GN=HSPA1B PE=1 SV=1;>sp|P0DMV8|HS71A_HUMAN Heat shock 70 kDa protein 1A OS=Homo sapiens GN=HSPA1	1	0	1	1	0	0	0	0	70.374	0	0	#DIV/0!	0	#DIV/0!	4927000	0	0	0	0
>sp|P51881|ADT2_MOUSE ADP/ATP translocase 2 OS=Mus musculus GN=Slc25a5 PE=1 SV=3	1	0	1	1	0	1	0	0	32.931	0	0	#DIV/0!	0	#DIV/0!	0	0	1337600	0	0
>sp|Q6IS14|IF5AL_HUMAN Eukaryotic translation initiation factor 5A-1-like OS=Homo sapiens GN=EIF5AL1 PE=2 SV=2;>sp|P63241|IF5A1_HUMAN Eukaryotic translation initiation factor 5A-1 OS=Homo sapiens GN=EIF5A PE=1 SV=2	1	0	1	0	1	1	0	0	16.773	0	0	#DIV/0!	0	#DIV/0!	0	0	4072200	0	0
>sp|Q96EY1|DNJA3_HUMAN DnaJ homolog subfamily A member 3, mitochondrial OS=Homo sapiens GN=DNAJA3 PE=1 SV=2	1	0	1	0	0	0	1	1	52.488	0	0	#DIV/0!	0	#DIV/0!	0	0	0	0	739910
>sp|Q96FW1|OTUB1_HUMAN Ubiquitin thioesterase OTUB1 OS=Homo sapiens GN=OTUB1 PE=1 SV=2	1	0	1	1	0	1	0	0	31.284	0	0	#DIV/0!	0	#DIV/0!	0	0	1037700	0	0
>sp|P11310|ACADM_HUMAN Medium-chain specific acyl-CoA dehydrogenase, mitochondrial OS=Homo sapiens GN=ACADM PE=1 SV=1;>sp|A5A6I0|ACADM_PANTR Medium-chain specific acyl-CoA dehydrogenase, mitochondrial OS=Pan troglodytes GN=ACADM PE=2 SV=1	1	1	0	1	1	1	0	0	46.588	0	0	#DIV/0!	0	#DIV/0!	0	0	1222900	0	0
>sp|Q05519|SRS11_HUMAN Serine/arginine-rich splicing factor 11 OS=Homo sapiens GN=SRSF11 PE=1 SV=1	1	1	0	1	1	1	1	1	53.542	0	0	#DIV/0!	0	#DIV/0!	0	0	0	0	2644000
>sp|A0A0A0MS14|HV145_HUMAN Immunoglobulin heavy variable 1-45 OS=Homo sapiens GN=IGHV1-45 PE=3 SV=1	1	0	0	1	0	0	0	0	13.508	0	0	#DIV/0!	0	#DIV/0!	81246000	0	0	0	0
>sp|A0A0B4J1Y9|HV372_HUMAN Immunoglobulin heavy variable 3-72 OS=Homo sapiens GN=IGHV3-72 PE=3 SV=1;>sp|A0A0B4J1V6|HV373_HUMAN Immunoglobulin heavy variable 3-73 OS=Homo sapiens GN=IGHV3-73 PE=3 SV=1;>sp|A0A0B4J1V0|HV315_HUMAN Immunoglobulin heavy variable	1	0	0	1	0	0	0	0	13.203	0	0	#DIV/0!	0	#DIV/0!	2365500	0	0	0	0
>sp|P01618|KV1_CANLF Ig kappa chain V region GOM OS=Canis lupus familiaris PE=1 SV=1	1	0	0	1	0	0	0	1	12.005	0	0	#DIV/0!	0	#DIV/0!	0	0	0	0	2322200
>sp|P01619|KV320_HUMAN Immunoglobulin kappa variable 3-20 OS=Homo sapiens GN=IGKV3-20 PE=1 SV=2	1	0	0	1	0	0	0	0	12.557	0	0	#DIV/0!	0	#DIV/0!	8518300	0	0	0	0
>sp|P0DP03|HV335_HUMAN Immunoglobulin heavy variable 3-30-5 OS=Homo sapiens GN=IGHV3-30-5 PE=3 SV=1;>sp|P01768|HV330_HUMAN Immunoglobulin heavy variable 3-30 OS=Homo sapiens GN=IGHV3-30 PE=1 SV=2;>sp|P01772|HV333_HUMAN Immunoglobulin heavy variable 3-33 OS	1	0	0	2	0	0	0	0	12.947	0	0	#DIV/0!	0	#DIV/0!	6491700	0	0	0	0
>sp|P02088|HBB1_MOUSE Hemoglobin subunit beta-1 OS=Mus musculus GN=Hbb-b1 PE=1 SV=2	1	0	0	1	0	0	0	0	15.84	0	0	#DIV/0!	0	#DIV/0!	1483400	0	0	0	0
>sp|P04276|VTDB_RAT Vitamin D-binding protein OS=Rattus norvegicus GN=Gc PE=1 SV=3	1	0	0	1	0	0	0	0	53.544	0	0	#DIV/0!	0	#DIV/0!	2948000	0	0	0	0
>sp|Q00896|A1AT3_MOUSE Alpha-1-antitrypsin 1-3 OS=Mus musculus GN=Serpina1c PE=1 SV=2;>sp|P07758|A1AT1_MOUSE Alpha-1-antitrypsin 1-1 OS=Mus musculus GN=Serpina1a PE=1 SV=4	1	0	0	1	0	0	0	0	45.823	0	0	#DIV/0!	0	#DIV/0!	6214600	0	0	0	0
>sp|P09382|LEG1_HUMAN Galectin-1 OS=Homo sapiens GN=LGALS1 PE=1 SV=2;>sp|C0HJR3|LEG1_CAPHI Galectin-1 OS=Capra hircus GN=LGALS1 PE=1 SV=1	1	0	0	3	5	2	2	1	14.716	0	0	#DIV/0!	0	#DIV/0!	0	7802100	0	8426600	0
>sp|P20768|IGHM_SUNMU Ig mu chain C region OS=Suncus murinus PE=4 SV=1	1	0	0	1	0	0	0	0	50.074	0	0	#DIV/0!	0	#DIV/0!	24194000	0	0	0	0
>sp|P29699|FETUA_MOUSE Alpha-2-HS-glycoprotein OS=Mus musculus GN=Ahsg PE=1 SV=1	1	0	0	1	0	0	0	0	37.325	0	0	#DIV/0!	0	#DIV/0!	736640	0	0	0	0
>sp|P35251|RFC1_HUMAN Replication factor C subunit 1 OS=Homo sapiens GN=RFC1 PE=1 SV=4	1	0	0	1	0	0	0	0	128.25	0	0	#DIV/0!	0	#DIV/0!	9116200	0	0	0	0
>sp|Q2VIR3|IF2GL_HUMAN Putative eukaryotic translation initiation factor 2 subunit 3-like protein OS=Homo sapiens GN=EIF2S3L PE=5 SV=2;>sp|P41091|IF2G_HUMAN Eukaryotic translation initiation factor 2 subunit 3 OS=Homo sapiens GN=EIF2S3 PE=1 SV=3	1	0	0	0	1	0	0	0	51.228	0	0	#DIV/0!	0	#DIV/0!	0	3983800	0	0	0
>sp|Q07020|RL18_HUMAN 60S ribosomal protein L18 OS=Homo sapiens GN=RPL18 PE=1 SV=2	1	0	0	1	1	1	1	1	21.634	0	0	#DIV/0!	0	#DIV/0!	0	0	0	0	1414800
>sp|Q4L4I7|HPRK_STAHJ HPr kinase/phosphorylase OS=Staphylococcus haemolyticus (strain JCSC1435) GN=hprK PE=3 SV=1	1	0	0	0	0	0	0	0	34.892	0	0	#DIV/0!	0	#DIV/0!	0	0	0	0	0
>sp|Q5H9M0|MUML1_HUMAN PWWP domain-containing protein MUM1L1 OS=Homo sapiens GN=MUM1L1 PE=2 SV=1	1	0	0	1	0	0	0	0	79.039	0	0	#DIV/0!	0	#DIV/0!	53511000	0	0	0	0
>sp|Q92841|DDX17_HUMAN Probable ATP-dependent RNA helicase DDX17 OS=Homo sapiens GN=DDX17 PE=1 SV=2	2	2	2	2	1	2	1	2	80.272	0	0	#DIV/0!	0	#DIV/0!	0	0	0	0	2097900
>sp|P62273|RS29_HUMAN 40S ribosomal protein S29 OS=Homo sapiens GN=RPS29 PE=1 SV=2	2	1	2	2	2	2	2	2	6.6767	0	0	#DIV/0!	0	#DIV/0!	0	0	0	3847000	0
>sp|Q16891|MIC60_HUMAN MICOS complex subunit MIC60 OS=Homo sapiens GN=IMMT PE=1 SV=1	2	0	1	2	0	1	0	1	83.677	0	0	#DIV/0!	0	#DIV/0!	118200000	0	0	0	0
>sp|P04792|HSPB1_HUMAN Heat shock protein beta-1 OS=Homo sapiens GN=HSPB1 PE=1 SV=2	2	2	16	0	0	0	0	1	22.782	521470	949410	1.82064	77950000	149.481	0	0	0	0	0
>sp|P15924|DESP_HUMAN Desmoplakin OS=Homo sapiens GN=DSP PE=1 SV=3	18	28	84	22	10	5	6	17	331.77	17865000	18352000	1.02726	263190000	14.7322	30105000	4537900	2141300	3761000	6595000
>sp|P05109|S10A8_HUMAN Protein S100-A8 OS=Homo sapiens GN=S100A8 PE=1 SV=1	2	2	4	1	1	2	2	4	10.834	2754400	0	0	32634000	11.848	0	0	1811000	3626100	3201200
>sp|P06702|S10A9_HUMAN Protein S100-A9 OS=Homo sapiens GN=S100A9 PE=1 SV=1	2	2	8	2	4	1	3	6	13.242	8251800	7580100	0.9186	66046000	8.00383	6457900	6582100	0	7552000	5357300
>sp|Q02413|DSG1_HUMAN Desmoglein-1 OS=Homo sapiens GN=DSG1 PE=1 SV=2	5	9	17	8	7	5	5	12	113.75	10122000	11260000	1.11243	80095000	7.91296	20630000	15658000	5399400	7016600	14196000
>sp|P10599|THIO_HUMAN Thioredoxin OS=Homo sapiens GN=TXN PE=1 SV=3	5	5	6	4	4	4	4	3	11.737	4949300	10475000	2.11646	31790000	6.42313	20731000	28490000	30208000	24865000	14251000
>sp|P09211|GSTP1_HUMAN Glutathione S-transferase P OS=Homo sapiens GN=GSTP1 PE=1 SV=2	2	1	2	3	3	2	3	3	23.356	3718000	0	0	16631000	4.4731	13255000	20880000	44504000	10408000	9612500
>sp|P14923|PLAK_HUMAN Junction plakoglobin OS=Homo sapiens GN=JUP PE=1 SV=3	6	6	9	2	4	2	2	3	81.744	4511200	5165300	1.14499	19563000	4.33654	2510100	4911000	1722000	1521100	3797400
>sp|P63104|1433Z_HUMAN 14-3-3 protein zeta/delta OS=Homo sapiens GN=YWHAZ PE=1 SV=1	3	5	7	0	3	3	2	1	27.745	5297000	4864600	0.918369	22846000	4.31301	0	4346200	5445000	3652500	0
>sp|Q92522|H1X_HUMAN Histone H1x OS=Homo sapiens GN=H1FX PE=1 SV=1	7	6	7	0	2	1	2	1	22.487	9776700	18742000	1.91701	33780000	3.45515	0	3578500	0	1987700	0
>sp|Q2QD07|TPIS_GORGO Triosephosphate isomerase OS=Gorilla gorilla gorilla GN=TPI1 PE=3 SV=1;>sp|P60175|TPIS_PANTR Triosephosphate isomerase OS=Pan troglodytes GN=TPI1 PE=2 SV=2;>sp|P60174|TPIS_HUMAN Triosephosphate isomerase OS=Homo sapiens GN=TPI1 PE=1 S	2	2	3	1	1	1	0	2	26.698	1230100	1039000	0.844647	3322400	2.70092	0	0	0	0	1286800
>sp|P05089|ARGI1_HUMAN Arginase-1 OS=Homo sapiens GN=ARG1 PE=1 SV=2	3	3	4	3	3	2	0	2	34.735	3053800	3713200	1.21593	6974900	2.28401	5017300	3252400	2560300	0	2635400
>sp|B9A064|IGLL5_HUMAN Immunoglobulin lambda-like polypeptide 5 OS=Homo sapiens GN=IGLL5 PE=2 SV=2;>sp|P0DOX8|IGL1_HUMAN Immunoglobulin lambda-1 light chain OS=Homo sapiens PE=1 SV=1;>sp|P0DOY2|IGLC2_HUMAN Immunoglobulin lambda constant 2 OS=Homo sapiens G	3	5	5	0	0	1	1	0	23.063	18282000	12584000	0.688327	34649000	1.89525	0	0	0	0	0
>sp|P31946|1433B_HUMAN 14-3-3 protein beta/alpha OS=Homo sapiens GN=YWHAB PE=1 SV=3	2	2	2	0	2	2	1	2	28.082	1689400	1978800	1.1713	3027700	1.79217	0	1594800	1810000	0	1611300
>sp|Q15365|PCBP1_HUMAN Poly(rC)-binding protein 1 OS=Homo sapiens GN=PCBP1 PE=1 SV=2	3	4	5	2	3	3	4	3	37.497	3605700	4102200	1.1377	5993600	1.66226	5651800	6421200	10878000	6722800	5796400
>sp|P21333|FLNA_HUMAN Filamin-A OS=Homo sapiens GN=FLNA PE=1 SV=4	8	8	16	2	6	13	12	9	280.74	8746000	11983000	1.37011	13992000	1.59982	7498800	11200000	22057000	18290000	12165000
>sp|P61160|ARP2_HUMAN Actin-related protein 2 OS=Homo sapiens GN=ACTR2 PE=1 SV=1;>sp|Q56A35|ARP2B_DANRE Actin-related protein 2-B OS=Danio rerio GN=actr2b PE=2 SV=1	4	8	10	2	3	1	2	4	44.76	18084000	22099000	1.22202	28393000	1.57006	2944000	2276400	0	4143700	2309400
>sp|O60234|GMFG_HUMAN Glia maturation factor gamma OS=Homo sapiens GN=GMFG PE=1 SV=1	2	4	6	0	4	2	2	3	16.801	3642500	4308500	1.18284	5511300	1.51305	0	3894700	3517000	2532800	2191900
>sp|P06753|TPM3_HUMAN Tropomyosin alpha-3 chain OS=Homo sapiens GN=TPM3 PE=1 SV=2	4	4	5	4	4	4	4	3	32.95	6820900	9741500	1.42818	10080000	1.47781	6916100	5527700	7954400	4463200	6338000
>sp|P11499|HS90B_MOUSE Heat shock protein HSP 90-beta OS=Mus musculus GN=Hsp90ab1 PE=1 SV=3;>sp|P08238|HS90B_HUMAN Heat shock protein HSP 90-beta OS=Homo sapiens GN=HSP90AB1 PE=1 SV=4;>sp|P30947|HS90B_RABIT Heat shock protein HSP 90-beta OS=Oryctolagus cun	3	3	4	3	5	6	5	6	83.28	2725500	4892900	1.79523	3891700	1.42788	6493400	12347000	14273000	10505000	7629600
>sp|P00558|PGK1_HUMAN Phosphoglycerate kinase 1 OS=Homo sapiens GN=PGK1 PE=1 SV=3;>sp|A5A6K4|PGK1_PANTR Phosphoglycerate kinase 1 OS=Pan troglodytes GN=PGK1 PE=2 SV=1	8	10	12	6	9	10	9	8	44.614	10954000	12562000	1.1468	15094000	1.37794	13713000	15319000	26737000	21119000	10939000
>sp|P04264|K2C1_HUMAN Keratin, type II cytoskeletal 1 OS=Homo sapiens GN=KRT1 PE=1 SV=6;>sp|A5A6M6|K2C1_PANTR Keratin, type II cytoskeletal 1 OS=Pan troglodytes GN=KRT1 PE=2 SV=1	59	64	70	56	52	49	52	58	66.038	3302400000	2475400000	0.749576	4243000000	1.28482	5000500000	2387200000	1134100000	2279300000	2504300000
>sp|P35232|PHB_HUMAN Prohibitin OS=Homo sapiens GN=PHB PE=1 SV=1	4	2	2	4	3	4	4	3	29.804	4491700	5905800	1.31483	5697100	1.26836	11392000	7353100	19925000	19499000	10165000
>sp|P0CO05|H3_CRYNB Histone H3 OS=Cryptococcus neoformans var. neoformans serotype D (strain B-3501A) GN=HHT1 PE=3 SV=1;>sp|P0CO04|H3_CRYNJ Histone H3 OS=Cryptococcus neoformans var. neoformans serotype D (strain JEC21 / ATCC MYA-565) GN=HHT1 PE=3 SV=1;>sp	2	2	2	2	2	2	2	2	15.609	7369400	9004700	1.2219	8993600	1.2204	10754000	9106300	12863000	9771500	13128000
>sp|P13639|EF2_HUMAN Elongation factor 2 OS=Homo sapiens GN=EEF2 PE=1 SV=4;>sp|P58252|EF2_MOUSE Elongation factor 2 OS=Mus musculus GN=Eef2 PE=1 SV=2	8	8	13	6	6	8	6	7	95.337	10894000	11048000	1.01414	13090000	1.20158	10829000	10359000	20026000	16165000	10476000
>sp|P79781|RS27A_CHICK Ubiquitin-40S ribosomal protein S27a OS=Gallus gallus GN=RPS27A PE=2 SV=3;>sp|P62992|RS27A_BOVIN Ubiquitin-40S ribosomal protein S27a OS=Bos taurus GN=RPS27A PE=1 SV=2;>sp|P62979|RS27A_HUMAN Ubiquitin-40S ribosomal protein S27a OS=Ho	5	4	5	2	4	4	4	4	17.979	9498700	13972000	1.47094	11410000	1.20122	11245000	15090000	15674000	12230000	8872800
>sp|P30050|RL12_HUMAN 60S ribosomal protein L12 OS=Homo sapiens GN=RPL12 PE=1 SV=1	4	7	7	5	7	7	7	7	17.818	25174000	25907000	1.02912	29904000	1.18789	37466000	58120000	43844000	59749000	40431000
>sp|P16401|H15_HUMAN Histone H1.5 OS=Homo sapiens GN=HIST1H1B PE=1 SV=3;>sp|P43276|H15_MOUSE Histone H1.5 OS=Mus musculus GN=Hist1h1b PE=1 SV=2	5	7	8	6	9	6	7	6	22.58	29844000	27800000	0.931511	35111000	1.17648	38306000	53886000	19582000	25899000	35443000
>sp|P04075|ALDOA_HUMAN Fructose-bisphosphate aldolase A OS=Homo sapiens GN=ALDOA PE=1 SV=2;>sp|P00883|ALDOA_RABIT Fructose-bisphosphate aldolase A OS=Oryctolagus cuniculus GN=ALDOA PE=1 SV=2;>sp|A5A6I5|ALDOA_PANTR Fructose-bisphosphate aldolase A OS=Pan tr	3	4	5	5	6	5	4	5	39.42	7851600	7314300	0.931568	9211300	1.17317	12452000	14383000	22727000	17381000	13669000
>sp|O75083|WDR1_HUMAN WD repeat-containing protein 1 OS=Homo sapiens GN=WDR1 PE=1 SV=4	3	4	4	0	2	2	3	1	66.193	5587200	8947400	1.60141	6497700	1.16296	0	4131500	4582000	4371200	0
>sp|P62263|RS14_HUMAN 40S ribosomal protein S14 OS=Homo sapiens GN=RPS14 PE=1 SV=3;>sp|C0HKA0|RS14A_DROME 40S ribosomal protein S14a OS=Drosophila melanogaster GN=RpS14a PE=1 SV=1	7	7	8	6	8	8	7	7	16.273	8193800	12538000	1.53018	9498500	1.15923	7118400	9424800	12917000	10228000	16247000
>sp|Q2KJ93|CDC42_BOVIN Cell division control protein 42 homolog OS=Bos taurus GN=CDC42 PE=1 SV=1;>sp|P60953|CDC42_HUMAN Cell division control protein 42 homolog OS=Homo sapiens GN=CDC42 PE=1 SV=2	4	6	7	4	4	3	6	5	21.258	4501100	6397300	1.42127	5191600	1.15341	5016200	5155700	4693200	5473600	4578800
>sp|Q5VTE0|EF1A3_HUMAN Putative elongation factor 1-alpha-like 3 OS=Homo sapiens GN=EEF1A1P5 PE=5 SV=1;>sp|P68104|EF1A1_HUMAN Elongation factor 1-alpha 1 OS=Homo sapiens GN=EEF1A1 PE=1 SV=1;>sp|P62630|EF1A1_RAT Elongation factor 1-alpha 1 OS=Rattus norvegi	9	10	10	11	11	11	11	10	50.184	54521000	75656000	1.38765	62150000	1.13993	101440000	152090000	173320000	134650000	100530000
>sp|P23528|COF1_HUMAN Cofilin-1 OS=Homo sapiens GN=CFL1 PE=1 SV=3	13	14	14	10	13	12	11	11	18.502	85176000	109260000	1.28276	96499000	1.13294	53503000	78619000	85598000	66194000	53047000
>sp|P10412|H14_HUMAN Histone H1.4 OS=Homo sapiens GN=HIST1H1E PE=1 SV=2;>sp|P43277|H13_MOUSE Histone H1.3 OS=Mus musculus GN=Hist1h1d PE=1 SV=2;>sp|P16402|H13_HUMAN Histone H1.3 OS=Homo sapiens GN=HIST1H1D PE=1 SV=2;>sp|P16403|H12_HUMAN Histone H1.2 OS=Hom	14	17	16	12	15	14	14	16	21.865	250520000	231800000	0.925275	281390000	1.12322	112750000	216550000	71233000	79317000	154170000
>sp|P48047|ATPO_HUMAN ATP synthase subunit O, mitochondrial OS=Homo sapiens GN=ATP5O PE=1 SV=1	2	1	4	2	2	2	3	3	23.277	6972400	0	0	7811900	1.1204	3950600	5243100	5036900	7335100	6824800
>sp|P22626|ROA2_HUMAN Heterogeneous nuclear ribonucleoproteins A2/B1 OS=Homo sapiens GN=HNRNPA2B1 PE=1 SV=2	3	4	5	3	4	4	2	5	37.429	8239000	10027000	1.21702	9213900	1.11833	10566000	21974000	13818000	6899900	14267000
>sp|P20700|LMNB1_HUMAN Lamin-B1 OS=Homo sapiens GN=LMNB1 PE=1 SV=2	9	9	13	9	7	12	10	10	66.408	16372000	21196000	1.29465	18226000	1.11324	22570000	18390000	48277000	42106000	22340000
>sp|P68133|ACTS_HUMAN Actin, alpha skeletal muscle OS=Homo sapiens GN=ACTA1 PE=1 SV=1;>sp|P68032|ACTC_HUMAN Actin, alpha cardiac muscle 1 OS=Homo sapiens GN=ACTC1 PE=1 SV=1;>sp|P63267|ACTH_HUMAN Actin, gamma-enteric smooth muscle OS=Homo sapiens GN=ACTG2 P	5	5	5	4	3	3	2	1	42.051	41181000	33238000	0.80712	45417000	1.10286	10668000	4285800	6546500	13515000	0
>sp|P97351|RS3A_MOUSE 40S ribosomal protein S3a OS=Mus musculus GN=Rps3a PE=1 SV=3;>sp|P61247|RS3A_HUMAN 40S ribosomal protein S3a OS=Homo sapiens GN=RPS3A PE=1 SV=2	2	4	4	0	4	3	4	3	29.885	3513100	3697800	1.05257	3849100	1.09564	0	3864500	4384800	3708200	3362000
>sp|P35579|MYH9_HUMAN Myosin-9 OS=Homo sapiens GN=MYH9 PE=1 SV=4;>sp|Q8VDD5|MYH9_MOUSE Myosin-9 OS=Mus musculus GN=Myh9 PE=1 SV=4	19	25	30	7	9	14	5	7	226.53	48850000	54492000	1.1155	53352000	1.09216	12404000	16395000	25403000	7913200	8684300
>sp|P14618|KPYM_HUMAN Pyruvate kinase PKM OS=Homo sapiens GN=PKM PE=1 SV=4;>sp|P52480|KPYM_MOUSE Pyruvate kinase PKM OS=Mus musculus GN=Pkm PE=1 SV=4	12	13	13	9	11	13	10	10	57.936	66802000	94767000	1.41863	71142000	1.06497	59791000	72434000	92742000	60118000	59574000
>sp|A5A6H4|ROA1_PANTR Heterogeneous nuclear ribonucleoprotein A1 OS=Pan troglodytes GN=HNRNPA1 PE=2 SV=1;>sp|P09651|ROA1_HUMAN Heterogeneous nuclear ribonucleoprotein A1 OS=Homo sapiens GN=HNRNPA1 PE=1 SV=5	3	3	4	3	4	4	4	4	34.196	30594000	22419000	0.732791	32036000	1.04713	29103000	54735000	30827000	18382000	31796000
>sp|P29401|TKT_HUMAN Transketolase OS=Homo sapiens GN=TKT PE=1 SV=3	2	2	3	1	1	1	2	0	67.877	2035100	1944600	0.95553	2122900	1.04314	0	0	0	2216000	0
>sp|Q5T749|KPRP_HUMAN Keratinocyte proline-rich protein OS=Homo sapiens GN=KPRP PE=1 SV=1	10	10	11	9	6	4	11	9	64.135	39922000	49624000	1.24302	41592000	1.04183	52761000	25452000	16501000	78880000	33043000
>sp|Q86V81|THOC4_HUMAN THO complex subunit 4 OS=Homo sapiens GN=ALYREF PE=1 SV=3	5	3	4	8	8	6	7	8	26.888	8972800	7940800	0.884986	9321500	1.03886	51438000	78781000	44392000	44715000	64622000
>sp|P78371|TCPB_HUMAN T-complex protein 1 subunit beta OS=Homo sapiens GN=CCT2 PE=1 SV=4	2	2	2	3	2	2	2	2	57.488	1607900	2174200	1.3522	1645300	1.02326	2969000	5001900	6819800	3643900	2710200
>sp|P04406|G3P_HUMAN Glyceraldehyde-3-phosphate dehydrogenase OS=Homo sapiens GN=GAPDH PE=1 SV=3;>sp|P04797|G3P_RAT Glyceraldehyde-3-phosphate dehydrogenase OS=Rattus norvegicus GN=Gapdh PE=1 SV=3	25	27	28	25	27	25	25	25	36.053	237610000	205900000	0.866546	239160000	1.00652	250480000	260430000	265190000	283500000	152760000
>sp|P10809|CH60_HUMAN 60 kDa heat shock protein, mitochondrial OS=Homo sapiens GN=HSPD1 PE=1 SV=2	3	7	9	11	10	11	10	10	61.054	7667700	10266000	1.33886	7527400	0.981702	32433000	49641000	68649000	71051000	35359000
>sp|Q14011|CIRBP_HUMAN Cold-inducible RNA-binding protein OS=Homo sapiens GN=CIRBP PE=1 SV=1	5	5	5	1	5	2	1	3	18.648	5765600	4766400	0.826696	5626700	0.975909	0	9972800	4606200	0	5731900
>sp|P68363|TBA1B_HUMAN Tubulin alpha-1B chain OS=Homo sapiens GN=TUBA1B PE=1 SV=1;>sp|Q71U36|TBA1A_HUMAN Tubulin alpha-1A chain OS=Homo sapiens GN=TUBA1A PE=1 SV=1;>sp|A5A6J1|TBA1A_PANTR Tubulin alpha-1A chain OS=Pan troglodytes GN=TUBA1A PE=2 SV=1;>sp|Q9B	10	10	13	16	13	14	14	14	50.151	29640000	28721000	0.968995	28888000	0.974629	94701000	121880000	205090000	170730000	115380000
>sp|P39019|RS19_HUMAN 40S ribosomal protein S19 OS=Homo sapiens GN=RPS19 PE=1 SV=2	5	4	6	6	7	6	6	6	16.06	23116000	18633000	0.806065	22115000	0.956697	46279000	53430000	25464000	32967000	33733000
>sp|P68371|TBB4B_HUMAN Tubulin beta-4B chain OS=Homo sapiens GN=TUBB4B PE=1 SV=1;>sp|P04350|TBB4A_HUMAN Tubulin beta-4A chain OS=Homo sapiens GN=TUBB4A PE=1 SV=2	12	14	17	17	16	17	18	16	49.83	39477000	36803000	0.932264	37717000	0.955417	118970000	108370000	177320000	171980000	106680000
>sp|P15880|RS2_HUMAN 40S ribosomal protein S2 OS=Homo sapiens GN=RPS2 PE=1 SV=2	3	3	3	3	2	3	2	0	31.324	3224400	3048800	0.94554	3008200	0.932949	2685800	1975700	2905900	2790000	0
>sp|P08708|RS17_HUMAN 40S ribosomal protein S17 OS=Homo sapiens GN=RPS17 PE=1 SV=2	7	5	6	8	6	5	7	6	15.55	19102000	18755000	0.981834	17759000	0.929693	24769000	29828000	23856000	26221000	22065000
>sp|P52907|CAZA1_HUMAN F-actin-capping protein subunit alpha-1 OS=Homo sapiens GN=CAPZA1 PE=1 SV=3	2	3	3	1	1	2	1	1	32.922	4509800	6060700	1.3439	4182000	0.927314	0	0	5508800	0	0
>sp|Q00325|MPCP_HUMAN Phosphate carrier protein, mitochondrial OS=Homo sapiens GN=SLC25A3 PE=1 SV=2;>sp|P12234|MPCP_BOVIN Phosphate carrier protein, mitochondrial OS=Bos taurus GN=SLC25A3 PE=1 SV=1	3	3	2	2	3	3	2	3	40.094	7824400	7179300	0.917553	7211400	0.921655	5349900	7316300	10651000	8927900	7198200
>sp|P62081|RS7_HUMAN 40S ribosomal protein S7 OS=Homo sapiens GN=RPS7 PE=1 SV=1	6	5	6	5	6	3	3	6	22.127	12131000	8757900	0.721944	11175000	0.921194	10292000	20572000	13201000	12585000	16695000
>sp|P60866|RS20_HUMAN 40S ribosomal protein S20 OS=Homo sapiens GN=RPS20 PE=1 SV=1	3	4	4	3	4	4	4	4	13.373	29756000	30314000	1.01875	27237000	0.915345	33329000	43560000	51758000	60175000	39431000
>sp|P60710|ACTB_MOUSE Actin, cytoplasmic 1 OS=Mus musculus GN=Actb PE=1 SV=1;>sp|P60709|ACTB_HUMAN Actin, cytoplasmic 1 OS=Homo sapiens GN=ACTB PE=1 SV=1	2	2	2	2	2	2	2	2	41.736	123000000	166180000	1.35106	111600000	0.907317	35288000	73938000	96364000	105240000	59016000
>sp|P46782|RS5_HUMAN 40S ribosomal protein S5 OS=Homo sapiens GN=RPS5 PE=1 SV=4;>sp|Q24186|RS5A_DROME 40S ribosomal protein S5a OS=Drosophila melanogaster GN=RpS5a PE=1 SV=1	6	4	6	5	4	4	5	5	22.876	9732900	6004200	0.616897	8709700	0.894872	8378800	10445000	9247500	8593800	7976500
>sp|P06733|ENOA_HUMAN Alpha-enolase OS=Homo sapiens GN=ENO1 PE=1 SV=2	15	15	15	14	15	15	14	16	47.168	78344000	71224000	0.909119	70079000	0.894504	84486000	104950000	160860000	154110000	104560000
>sp|Q00839|HNRPU_HUMAN Heterogeneous nuclear ribonucleoprotein U OS=Homo sapiens GN=HNRNPU PE=1 SV=6	3	3	3	3	6	5	4	6	90.583	7094000	5859900	0.826036	6219800	0.876769	6928300	12408000	28193000	8269600	10036000
>sp|Q8WYJ6|SEPT1_HUMAN Septin-1 OS=Homo sapiens GN=SEPT1 PE=1 SV=2	2	3	3	1	1	2	1	1	41.97	2042300	2459900	1.20448	1782900	0.872986	0	0	0	0	0
>sp|Q9UHD8|SEPT9_HUMAN Septin-9 OS=Homo sapiens GN=SEPT9 PE=1 SV=2	3	3	4	1	2	2	3	1	65.401	6554000	6744200	1.02902	5672800	0.865548	0	0	0	5972700	0
>sp|P49411|EFTU_HUMAN Elongation factor Tu, mitochondrial OS=Homo sapiens GN=TUFM PE=1 SV=2	6	5	6	3	4	8	7	6	49.541	9843100	13541000	1.37568	8391700	0.852546	9245600	10799000	10512000	14204000	8419800
>sp|Q98TF7|RL35_CHICK 60S ribosomal protein L35 OS=Gallus gallus GN=RPL35 PE=2 SV=3;>sp|P42766|RL35_HUMAN 60S ribosomal protein L35 OS=Homo sapiens GN=RPL35 PE=1 SV=2	2	1	3	1	0	1	1	1	14.551	6421500	0	0	5462800	0.850705	0	0	0	0	0
>sp|P07741|APT_HUMAN Adenine phosphoribosyltransferase OS=Homo sapiens GN=APRT PE=1 SV=2	2	2	2	0	1	1	1	1	19.608	3000700	3384800	1.128	2546100	0.848502	0	0	0	0	0
>sp|P35637|FUS_HUMAN RNA-binding protein FUS OS=Homo sapiens GN=FUS PE=1 SV=1	3	5	5	2	5	4	2	6	53.425	12850000	12528000	0.974942	10645000	0.828405	12343000	38928000	16643000	15629000	29703000
>sp|P47756|CAPZB_HUMAN F-actin-capping protein subunit beta OS=Homo sapiens GN=CAPZB PE=1 SV=4	3	3	3	2	3	3	2	3	31.35	5014300	4271100	0.851784	4149700	0.827573	4388000	3892700	6638600	3033200	2361500
>sp|P49773|HINT1_HUMAN Histidine triad nucleotide-binding protein 1 OS=Homo sapiens GN=HINT1 PE=1 SV=2	3	4	5	5	4	5	4	3	13.802	9923500	7463700	0.752124	8204100	0.826735	9259400	14848000	16817000	14664000	0
>sp|P32969|RL9_HUMAN 60S ribosomal protein L9 OS=Homo sapiens GN=RPL9 PE=1 SV=1	9	5	10	8	7	3	5	8	21.863	38142000	23818000	0.624456	31296000	0.820513	29383000	53559000	30036000	27858000	43742000
>sp|P52272|HNRPM_HUMAN Heterogeneous nuclear ribonucleoprotein M OS=Homo sapiens GN=HNRNPM PE=1 SV=3	4	6	7	5	7	7	6	6	77.515	9864400	9874800	1.00105	8050400	0.816106	15623000	15504000	25836000	18031000	11086000
>sp|P62851|RS25_HUMAN 40S ribosomal protein S25 OS=Homo sapiens GN=RPS25 PE=1 SV=1	2	2	2	1	2	1	1	2	13.742	4448800	3847400	0.864817	3587600	0.80642	0	4316300	0	0	3661600
>sp|P07737|PROF1_HUMAN Profilin-1 OS=Homo sapiens GN=PFN1 PE=1 SV=2	3	3	4	2	3	1	0	1	15.054	7073500	7010000	0.991023	5664700	0.800834	3796800	4098600	0	0	0
>sp|P17858|PFKAL_HUMAN ATP-dependent 6-phosphofructokinase, liver type OS=Homo sapiens GN=PFKL PE=1 SV=6	2	2	3	0	0	0	0	0	85.018	2927500	0	0	2340900	0.799624	0	0	0	0	0
>sp|P06748|NPM_HUMAN Nucleophosmin OS=Homo sapiens GN=NPM1 PE=1 SV=2	4	5	4	5	5	5	5	4	32.575	13727000	19542000	1.42362	10901000	0.794128	25545000	29658000	36203000	33081000	22197000
>sp|Q14019|COTL1_HUMAN Coactosin-like protein OS=Homo sapiens GN=COTL1 PE=1 SV=3	2	2	2	0	0	0	0	0	15.945	3700300	5489100	1.48342	2923400	0.790044	0	0	0	0	0
>sp|Q9HCN8|SDF2L_HUMAN Stromal cell-derived factor 2-like protein 1 OS=Homo sapiens GN=SDF2L1 PE=1 SV=2	2	2	3	1	2	2	1	2	23.598	4700700	9263200	1.9706	3661500	0.778927	0	9181900	10543000	0	7925100
>sp|P63261|ACTG_HUMAN Actin, cytoplasmic 2 OS=Homo sapiens GN=ACTG1 PE=1 SV=1	35	38	39	28	29	31	33	29	41.792	1749800000	1866500000	1.06669	1350300000	0.771688	447480000	489510000	724540000	781400000	437520000
>sp|P62269|RS18_HUMAN 40S ribosomal protein S18 OS=Homo sapiens GN=RPS18 PE=1 SV=3;>sp|Q8JGS9|RS18_DANRE 40S ribosomal protein S18 OS=Danio rerio GN=rps18 PE=2 SV=1	7	7	8	7	4	5	4	4	17.718	16079000	14979000	0.931588	11974000	0.744698	16843000	23504000	22428000	13684000	14216000
>sp|Q99878|H2A1J_HUMAN Histone H2A type 1-J OS=Homo sapiens GN=HIST1H2AJ PE=1 SV=3;>sp|Q96KK5|H2A1H_HUMAN Histone H2A type 1-H OS=Homo sapiens GN=HIST1H2AH PE=1 SV=3;>sp|Q9BTM1|H2AJ_HUMAN Histone H2A.J OS=Homo sapiens GN=H2AFJ PE=1 SV=1;>sp|Q64523|H2A2C_MO	7	5	6	6	6	5	4	4	13.936	62399000	53935000	0.864357	46414000	0.743826	71493000	88897000	63370000	60332000	59295000
>sp|P83731|RL24_HUMAN 60S ribosomal protein L24 OS=Homo sapiens GN=RPL24 PE=1 SV=1	3	3	3	2	3	3	2	3	17.779	4165000	4818100	1.15681	3080800	0.739688	2341700	3184000	3932000	2989500	2799200
>sp|P23396|RS3_HUMAN 40S ribosomal protein S3 OS=Homo sapiens GN=RPS3 PE=1 SV=2	7	4	9	3	2	3	5	6	26.688	16258000	14545000	0.894636	12008000	0.73859	6914400	6502100	8773700	9932800	6388800
>sp|Q99879|H2B1M_HUMAN Histone H2B type 1-M OS=Homo sapiens GN=HIST1H2BM PE=1 SV=3;>sp|Q99877|H2B1N_HUMAN Histone H2B type 1-N OS=Homo sapiens GN=HIST1H2BN PE=1 SV=3;>sp|Q93079|H2B1H_HUMAN Histone H2B type 1-H OS=Homo sapiens GN=HIST1H2BH PE=1 SV=3;>sp|Q6Z	12	14	13	11	14	14	11	13	13.989	163190000	191860000	1.17568	120450000	0.738097	108720000	97270000	80991000	82764000	117920000
>sp|Q15233|NONO_HUMAN Non-POU domain-containing octamer-binding protein OS=Homo sapiens GN=NONO PE=1 SV=4	3	3	3	3	3	2	2	2	54.231	3965800	2840500	0.716249	2922000	0.7368	3859100	4208600	3765800	3577000	0
>sp|Q61233|PLSL_MOUSE Plastin-2 OS=Mus musculus GN=Lcp1 PE=1 SV=4;>sp|P13796|PLSL_HUMAN Plastin-2 OS=Homo sapiens GN=LCP1 PE=1 SV=6	3	2	4	2	3	2	3	1	70.148	3505100	5368400	1.5316	2581800	0.736584	3509900	3433800	4619200	3171400	0
>sp|P42167|LAP2B_HUMAN Lamina-associated polypeptide 2, isoforms beta/gamma OS=Homo sapiens GN=TMPO PE=1 SV=2;>sp|P42166|LAP2A_HUMAN Lamina-associated polypeptide 2, isoform alpha OS=Homo sapiens GN=TMPO PE=1 SV=2	2	2	2	1	2	2	1	1	50.67	2576600	2650900	1.02884	1892200	0.734379	0	2497100	3059800	0	0
>sp|P63159|HMGB1_RAT High mobility group protein B1 OS=Rattus norvegicus GN=Hmgb1 PE=1 SV=2;>sp|P10103|HMGB1_BOVIN High mobility group protein B1 OS=Bos taurus GN=HMGB1 PE=1 SV=3;>sp|P09429|HMGB1_HUMAN High mobility group protein B1 OS=Homo sapiens GN=HMGB	3	4	4	2	4	4	3	4	24.893	10662000	11020000	1.03358	7808200	0.732339	10543000	20340000	11369000	9198700	12820000
>sp|Q99829|CPNE1_HUMAN Copine-1 OS=Homo sapiens GN=CPNE1 PE=1 SV=1	2	2	2	2	3	2	3	2	59.058	2978700	3215800	1.0796	2174900	0.730151	5218700	6939300	5591700	8178200	5438400
>sp|P26038|MOES_HUMAN Moesin OS=Homo sapiens GN=MSN PE=1 SV=3;>sp|P35241|RADI_HUMAN Radixin OS=Homo sapiens GN=RDX PE=1 SV=1	2	2	3	2	2	2	2	2	67.819	2271100	2174000	0.957245	1631400	0.71833	0	0	2830900	0	0
>sp|P62826|RAN_HUMAN GTP-binding nuclear protein Ran OS=Homo sapiens GN=RAN PE=1 SV=3	13	10	15	13	13	11	13	12	24.423	168860000	160150000	0.948419	120920000	0.716096	313350000	375670000	383710000	518050000	296530000
>sp|P62281|RS11_MOUSE 40S ribosomal protein S11 OS=Mus musculus GN=Rps11 PE=1 SV=3;>sp|P62280|RS11_HUMAN 40S ribosomal protein S11 OS=Homo sapiens GN=RPS11 PE=1 SV=3;>sp|P61270|RS11_MACFA 40S ribosomal protein S11 OS=Macaca fascicularis GN=RPS11 PE=2 SV=3	4	6	6	5	5	5	5	5	18.431	10830000	7981300	0.736962	7723400	0.713149	5864700	6593600	9207200	5817100	6525000
>sp|P04080|CYTB_HUMAN Cystatin-B OS=Homo sapiens GN=CSTB PE=1 SV=2	4	3	3	0	2	4	1	3	11.139	10857000	18197000	1.67606	7733800	0.712333	0	7469200	11462000	0	7566500
>sp|P62750|RL23A_HUMAN 60S ribosomal protein L23a OS=Homo sapiens GN=RPL23A PE=1 SV=1	1	1	1	1	1	1	1	1	17.695	7060700	5377900	0.761667	4990500	0.7068	5375800	12631000	5119400	5485400	5348300
>sp|Q9NWB6|ARGL1_HUMAN Arginine and glutamate-rich protein 1 OS=Homo sapiens GN=ARGLU1 PE=1 SV=1;>sp|Q6P5L7|ARGLA_DANRE Arginine and glutamate-rich protein 1-A OS=Danio rerio GN=arglu1a PE=2 SV=1	2	2	2	1	1	1	1	2	33.216	2218700	2636300	1.18822	1563900	0.704872	0	0	0	0	2347300
>sp|P25705|ATPA_HUMAN ATP synthase subunit alpha, mitochondrial OS=Homo sapiens GN=ATP5A1 PE=1 SV=1;>sp|A5A6H5|ATPA_PANTR ATP synthase subunit alpha, mitochondrial OS=Pan troglodytes GN=ATP5A1 PE=2 SV=1	15	14	14	15	16	16	17	16	59.75	54709000	52576000	0.961012	38267000	0.699464	80602000	69512000	102010000	132260000	62589000
>sp|Q99623|PHB2_HUMAN Prohibitin-2 OS=Homo sapiens GN=PHB2 PE=1 SV=2;>sp|O35129|PHB2_MOUSE Prohibitin-2 OS=Mus musculus GN=Phb2 PE=1 SV=1	3	4	4	2	4	4	4	3	33.296	5700500	4978000	0.873257	3957200	0.694185	6964400	7959900	9853200	11022000	8676500
>sp|P62806|H4_MOUSE Histone H4 OS=Mus musculus GN=Hist1h4a PE=1 SV=2;>sp|P62805|H4_HUMAN Histone H4 OS=Homo sapiens GN=HIST1H4A PE=1 SV=2	7	7	8	8	8	7	7	7	11.367	22421000	25649000	1.14397	15458000	0.689443	38906000	42713000	45548000	36681000	37030000
>sp|P62844|RS15_PIG 40S ribosomal protein S15 OS=Sus scrofa GN=RPS15 PE=1 SV=2;>sp|P62841|RS15_HUMAN 40S ribosomal protein S15 OS=Homo sapiens GN=RPS15 PE=1 SV=2	1	2	3	1	1	1	1	1	17.04	6485300	4952800	0.763696	4464200	0.688357	0	0	0	0	0
>sp|Q5R1W8|VIME_PANTR Vimentin OS=Pan troglodytes GN=VIM PE=2 SV=4;>sp|P08670|VIME_HUMAN Vimentin OS=Homo sapiens GN=VIM PE=1 SV=4	9	12	9	9	8	12	8	10	53.652	24476000	22215000	0.907624	16844000	0.688184	24911000	25239000	39002000	23504000	19768000
>sp|P62704|RS4X_MESAU 40S ribosomal protein S4, X isoform OS=Mesocricetus auratus GN=RPS4X PE=2 SV=2;>sp|P62701|RS4X_HUMAN 40S ribosomal protein S4, X isoform OS=Homo sapiens GN=RPS4X PE=1 SV=2;>sp|P47836|RS4_CHICK 40S ribosomal protein S4 OS=Gallus gallus	14	12	13	8	6	8	7	8	29.597	73761000	41902000	0.568078	50578000	0.685701	18361000	16029000	16546000	13771000	14025000
>sp|Q9BPW8|NIPS1_HUMAN Protein NipSnap homolog 1 OS=Homo sapiens GN=NIPSNAP1 PE=1 SV=1;>sp|O55125|NIPS1_MOUSE Protein NipSnap homolog 1 OS=Mus musculus GN=Nipsnap1 PE=1 SV=1	2	4	5	2	2	3	4	4	33.31	11780000	12189000	1.03472	7984400	0.677793	8207300	10064000	13261000	13552000	7957400
>sp|P59666|DEF3_HUMAN Neutrophil defensin 3 OS=Homo sapiens GN=DEFA3 PE=1 SV=1;>sp|P59665|DEF1_HUMAN Neutrophil defensin 1 OS=Homo sapiens GN=DEFA1 PE=1 SV=1	2	3	3	2	3	2	1	2	10.245	33173000	12908000	0.389112	21682000	0.653604	3484800	3019600	3892200	0	3625000
>sp|P84095|RHOG_HUMAN Rho-related GTP-binding protein RhoG OS=Homo sapiens GN=RHOG PE=1 SV=1	4	3	3	2	4	3	4	4	21.308	25765000	26471000	1.0274	16705000	0.64836	17482000	16923000	24158000	28064000	17483000
>sp|Q9WVH0|RS13_CRIGR 40S ribosomal protein S13 OS=Cricetulus griseus GN=RPS13 PE=3 SV=3;>sp|P62277|RS13_HUMAN 40S ribosomal protein S13 OS=Homo sapiens GN=RPS13 PE=1 SV=2	4	2	4	0	0	0	0	1	17.192	5906200	0	0	3765800	0.637601	0	0	0	0	0
>sp|P84103|SRSF3_HUMAN Serine/arginine-rich splicing factor 3 OS=Homo sapiens GN=SRSF3 PE=1 SV=1	7	8	8	9	9	9	5	8	19.329	34249000	36974000	1.07956	21318000	0.622442	32489000	53955000	37633000	31963000	45779000
>sp|P12236|ADT3_HUMAN ADP/ATP translocase 3 OS=Homo sapiens GN=SLC25A6 PE=1 SV=4	4	4	3	2	3	1	3	4	32.866	5007900	4219000	0.842469	3059100	0.610855	4163900	3273000	0	4798000	3477500
>sp|O15143|ARC1B_HUMAN Actin-related protein 2/3 complex subunit 1B OS=Homo sapiens GN=ARPC1B PE=1 SV=3	3	5	6	0	0	1	0	0	40.949	13797000	16328000	1.18345	8421800	0.610408	0	0	0	0	0
>sp|Q9Y6N5|SQRD_HUMAN Sulfide:quinone oxidoreductase, mitochondrial OS=Homo sapiens GN=SQRDL PE=1 SV=1	2	2	2	0	0	0	0	0	49.96	3042500	2425500	0.797206	1825700	0.600066	0	0	0	0	0
>sp|P06576|ATPB_HUMAN ATP synthase subunit beta, mitochondrial OS=Homo sapiens GN=ATP5B PE=1 SV=3;>sp|P00829|ATPB_BOVIN ATP synthase subunit beta, mitochondrial OS=Bos taurus GN=ATP5B PE=1 SV=2	5	4	5	6	4	6	5	5	56.559	13722000	12161000	0.886241	8201100	0.597661	18788000	22062000	26685000	26857000	20198000
>sp|P36542|ATPG_HUMAN ATP synthase subunit gamma, mitochondrial OS=Homo sapiens GN=ATP5C1 PE=1 SV=1	2	2	2	1	2	2	2	2	32.996	3732400	2489600	0.667024	2216600	0.593881	0	5196800	5101600	5558400	5252900
>sp|P31146|COR1A_HUMAN Coronin-1A OS=Homo sapiens GN=CORO1A PE=1 SV=4	6	7	8	4	4	4	4	4	51.026	22458000	14908000	0.663817	13294000	0.591949	15737000	0	12053000	14180000	0
>sp|P55084|ECHB_HUMAN Trifunctional enzyme subunit beta, mitochondrial OS=Homo sapiens GN=HADHB PE=1 SV=3	3	3	4	0	0	1	0	0	51.294	3296700	3269100	0.991628	1946700	0.5905	0	0	0	0	0
>sp|Q7JJU6|TBB5_PANTR Tubulin beta chain OS=Pan troglodytes GN=TUBB PE=3 SV=1;>sp|P07437|TBB5_HUMAN Tubulin beta chain OS=Homo sapiens GN=TUBB PE=1 SV=2	2	4	4	4	4	4	4	4	49.67	19486000	14899000	0.7646	11460000	0.588115	66978000	61110000	103860000	104170000	60653000
>sp|P05141|ADT2_HUMAN ADP/ATP translocase 2 OS=Homo sapiens GN=SLC25A5 PE=1 SV=7	9	7	7	6	5	7	7	7	32.852	14735000	13275000	0.900916	8660300	0.587737	6906700	9228500	10716000	11477000	9901500
>sp|P27635|RL10_HUMAN 60S ribosomal protein L10 OS=Homo sapiens GN=RPL10 PE=1 SV=4;>sp|Q96L21|RL10L_HUMAN 60S ribosomal protein L10-like OS=Homo sapiens GN=RPL10L PE=1 SV=3	3	3	4	1	1	2	1	1	24.604	3013800	0	0	1761300	0.584412	0	0	0	0	0
>sp|P62937|PPIA_HUMAN Peptidyl-prolyl cis-trans isomerase A OS=Homo sapiens GN=PPIA PE=1 SV=2	15	14	14	14	16	16	15	17	18.012	116810000	86285000	0.738678	67864000	0.580978	127300000	128760000	168120000	106810000	81861000
>sp|Q9Y383|LC7L2_HUMAN Putative RNA-binding protein Luc7-like 2 OS=Homo sapiens GN=LUC7L2 PE=1 SV=2	7	12	8	8	10	11	12	12	46.513	32686000	31543000	0.965031	18721000	0.572753	43761000	56091000	65490000	50682000	39362000
>sp|P56134|ATPK_HUMAN ATP synthase subunit f, mitochondrial OS=Homo sapiens GN=ATP5J2 PE=1 SV=3	2	2	3	1	2	2	2	3	10.918	2016500	0	0	1146200	0.568411	0	0	0	0	1029400
>sp|P07910|HNRPC_HUMAN Heterogeneous nuclear ribonucleoproteins C1/C2 OS=Homo sapiens GN=HNRNPC PE=1 SV=4	3	4	3	2	5	4	3	4	33.67	7032700	6422000	0.913163	3985600	0.566724	4597900	5702800	8016900	0	7449600
>sp|Q01130|SRSF2_HUMAN Serine/arginine-rich splicing factor 2 OS=Homo sapiens GN=SRSF2 PE=1 SV=4	3	3	5	3	4	4	2	3	25.476	7053500	6135800	0.869894	3984700	0.564925	8529600	12097000	8675400	7166500	7950200
>sp|P68872|HBB_PANPA Hemoglobin subunit beta OS=Pan paniscus GN=HBB PE=1 SV=2;>sp|P68871|HBB_HUMAN Hemoglobin subunit beta OS=Homo sapiens GN=HBB PE=1 SV=2	14	11	12	1	2	0	1	0	15.998	95747000	78073000	0.815409	53997000	0.563955	0	1801400	0	0	0
>sp|Q14103|HNRPD_HUMAN Heterogeneous nuclear ribonucleoprotein D0 OS=Homo sapiens GN=HNRNPD PE=1 SV=1	2	2	2	2	2	2	2	2	38.434	3449200	3748200	1.08669	1927500	0.558825	6964400	6464400	11232000	7481300	6087300
>sp|P69907|HBA_PANTR Hemoglobin subunit alpha OS=Pan troglodytes GN=HBA1 PE=1 SV=2;>sp|P69906|HBA_PANPA Hemoglobin subunit alpha OS=Pan paniscus GN=HBA1 PE=1 SV=2;>sp|P69905|HBA_HUMAN Hemoglobin subunit alpha OS=Homo sapiens GN=HBA1 PE=1 SV=2	10	10	11	2	1	1	1	0	15.257	258830000	202620000	0.78283	143310000	0.553684	20604000	0	0	0	0
>sp|Q9Y2S6|TMA7_HUMAN Translation machinery-associated protein 7 OS=Homo sapiens GN=TMA7 PE=1 SV=1	3	3	2	0	2	2	0	3	7.0662	2574200	2048700	0.795859	1423600	0.553026	0	1812500	0	0	2052600
>sp|P62857|RS28_HUMAN 40S ribosomal protein S28 OS=Homo sapiens GN=RPS28 PE=1 SV=1	3	3	3	2	3	2	1	2	7.8409	7585100	9672300	1.27517	4140200	0.545833	6022800	12791000	9181100	0	6794000
>sp|P15153|RAC2_HUMAN Ras-related C3 botulinum toxin substrate 2 OS=Homo sapiens GN=RAC2 PE=1 SV=1	10	11	11	6	8	7	5	6	21.429	78653000	74391000	0.945813	42354000	0.538492	20729000	22931000	32967000	39853000	17201000
>sp|P14174|MIF_HUMAN Macrophage migration inhibitory factor OS=Homo sapiens GN=MIF PE=1 SV=4	3	3	3	4	4	4	4	4	12.476	12064000	8790700	0.728672	6472400	0.536505	23806000	31678000	36645000	28615000	18245000
>sp|Q06830|PRDX1_HUMAN Peroxiredoxin-1 OS=Homo sapiens GN=PRDX1 PE=1 SV=1	4	3	3	3	3	4	2	2	22.11	14114000	9586900	0.679248	7560300	0.53566	14184000	14248000	26388000	13525000	12790000
>sp|Q8NC51|PAIRB_HUMAN Plasminogen activator inhibitor 1 RNA-binding protein OS=Homo sapiens GN=SERBP1 PE=1 SV=2	4	4	4	3	4	3	0	4	44.965	8578500	8935800	1.04165	4563700	0.531993	1120900	3541000	848850	0	5046600
>sp|P14317|HCLS1_HUMAN Hematopoietic lineage cell-specific protein OS=Homo sapiens GN=HCLS1 PE=1 SV=3	2	3	3	0	1	1	0	2	54.013	2736300	3224300	1.17834	1425100	0.520813	0	0	0	0	0
>sp|P62249|RS16_HUMAN 40S ribosomal protein S16 OS=Homo sapiens GN=RPS16 PE=1 SV=2	3	4	4	2	3	2	2	3	16.445	5681100	4212900	0.741564	2829800	0.498108	4856100	5956000	6268200	6723300	4408000
>sp|Q9Y285|SYFA_HUMAN Phenylalanine--tRNA ligase alpha subunit OS=Homo sapiens GN=FARSA PE=1 SV=3	3	2	2	2	2	2	2	2	57.563	2435500	1825800	0.749661	1209300	0.49653	3897600	4463500	8217700	9220000	4139300
>sp|P62244|RS15A_HUMAN 40S ribosomal protein S15a OS=Homo sapiens GN=RPS15A PE=1 SV=2;>sp|P48149|RS15A_DROME 40S ribosomal protein S15Aa OS=Drosophila melanogaster GN=RpS15Aa PE=1 SV=2	3	2	2	2	2	2	2	2	14.839	20776000	18245000	0.878177	10060000	0.484213	16560000	18393000	21862000	26802000	14461000
>sp|P62913|RL11_HUMAN 60S ribosomal protein L11 OS=Homo sapiens GN=RPL11 PE=1 SV=2	5	6	7	4	7	7	5	6	20.252	25249000	15833000	0.627074	12025000	0.476256	32410000	21063000	41336000	38457000	23378000
>sp|Q14847|LASP1_HUMAN LIM and SH3 domain protein 1 OS=Homo sapiens GN=LASP1 PE=1 SV=2	3	7	6	1	3	6	3	5	29.717	10588000	14631000	1.38185	4563300	0.430988	0	2255000	2403600	1822400	1828000
>sp|P60891|PRPS1_HUMAN Ribose-phosphate pyrophosphokinase 1 OS=Homo sapiens GN=PRPS1 PE=1 SV=2;>sp|P21108|PRPS3_HUMAN Ribose-phosphate pyrophosphokinase 3 OS=Homo sapiens GN=PRPS1L1 PE=1 SV=2;>sp|P11908|PRPS2_HUMAN Ribose-phosphate pyrophosphokinase 2 OS=H	2	2	2	0	2	2	0	2	34.834	2577200	0	0	1100200	0.426897	0	0	2916900	0	2655200
>sp|P22061|PIMT_HUMAN Protein-L-isoaspartate(D-aspartate) O-methyltransferase OS=Homo sapiens GN=PCMT1 PE=1 SV=4;>sp|P15246|PIMT_BOVIN Protein-L-isoaspartate(D-aspartate) O-methyltransferase OS=Bos taurus GN=PCMT1 PE=1 SV=2	5	5	5	5	5	5	4	5	24.636	17395000	17151000	0.985973	7246500	0.416585	15487000	17950000	25611000	18911000	15381000
>sp|P37108|SRP14_HUMAN Signal recognition particle 14 kDa protein OS=Homo sapiens GN=SRP14 PE=1 SV=2	3	4	4	3	3	2	2	2	14.57	17576000	18883000	1.07436	7178000	0.408398	10969000	12867000	0	0	5529400
>sp|P38646|GRP75_HUMAN Stress-70 protein, mitochondrial OS=Homo sapiens GN=HSPA9 PE=1 SV=2	4	4	4	4	4	5	6	5	73.68	10673000	7491000	0.701865	4062200	0.380605	14109000	15281000	25359000	18677000	13288000
>sp|P01837|IGKC_MOUSE Ig kappa chain C region OS=Mus musculus PE=1 SV=1	21	21	21	21	21	21	21	21	11.778	7106200000	4536600000	0.6384	2370500000	0.333582	7378400000	4856400000	5025400000	6811600000	4184400000
>sp|Q9BS26|ERP44_HUMAN Endoplasmic reticulum resident protein 44 OS=Homo sapiens GN=ERP44 PE=1 SV=1	5	3	4	4	3	3	4	3	46.971	8493400	2878800	0.338946	2084300	0.245402	7000700	3177700	3723200	3147800	3052100
>sp|P00390|GSHR_HUMAN Glutathione reductase, mitochondrial OS=Homo sapiens GN=GSR PE=1 SV=2	4	6	3	0	1	3	2	2	56.256	15249000	23695000	1.55387	3547700	0.232651	0	0	6948700	3769700	4899800
>sp|Q16629|SRSF7_HUMAN Serine/arginine-rich splicing factor 7 OS=Homo sapiens GN=SRSF7 PE=1 SV=1	4	4	3	1	4	4	3	4	27.366	6787900	9411800	1.38656	0	0	0	11237000	10083000	10172000	9986000
>sp|P29804|ODPA_PIG Pyruvate dehydrogenase E1 component subunit alpha, somatic form, mitochondrial (Fragment) OS=Sus scrofa GN=PDHA1 PE=1 SV=1;>sp|P08559|ODPA_HUMAN Pyruvate dehydrogenase E1 component subunit alpha, somatic form, mitochondrial OS=Homo sapi	2	2	2	0	2	3	1	3	43.121	1278300	1220400	0.954705	0	0	0	0	0	0	0
>sp|Q98TF5|RL39_CHICK 60S ribosomal protein L39 OS=Gallus gallus GN=RPL39 PE=3 SV=1;>sp|Q59GN2|R39L5_HUMAN Putative 60S ribosomal protein L39-like 5 OS=Homo sapiens GN=RPL39P5 PE=5 SV=2;>sp|P62891|RL39_HUMAN 60S ribosomal protein L39 OS=Homo sapiens GN=RPL	2	2	1	2	2	2	2	2	6.3786	3959800	3419900	0.863655	0	0	7803800	5163900	15854000	5749900	4343300
>sp|P98179|RBM3_HUMAN RNA-binding protein 3 OS=Homo sapiens GN=RBM3 PE=1 SV=1	2	2	1	1	2	2	0	0	17.17	4404000	2884300	0.654927	0	0	0	3688300	2793700	0	0
>sp|P25398|RS12_HUMAN 40S ribosomal protein S12 OS=Homo sapiens GN=RPS12 PE=1 SV=3	1	0	2	1	1	2	1	2	14.515	1996200	0	0	0	0	0	0	0	0	0
>sp|P35908|K22E_HUMAN Keratin, type II cytoskeletal 2 epidermal OS=Homo sapiens GN=KRT2 PE=1 SV=2	1	1	1	1	0	0	1	1	65.432	30358000	0	0	0	0	14771000	0	0	54127000	0
>sp|P61158|ARP3_HUMAN Actin-related protein 3 OS=Homo sapiens GN=ACTR3 PE=1 SV=3	1	0	1	0	0	0	0	0	47.371	1624900	0	0	0	0	0	0	0	0	0
>sp|Q63584|TMEDA_RAT Transmembrane emp24 domain-containing protein 10 OS=Rattus norvegicus GN=Tmed10 PE=1 SV=2;>sp|O35587|TMEDA_MESAU Transmembrane protein Tmp21 OS=Mesocricetus auratus GN=TMED10 PE=1 SV=1	1	0	0	0	0	0	0	0	24.857	279350000	0	0	0	0	0	0	0	0	0
>sp|P01764|HV323_HUMAN Immunoglobulin heavy variable 3-23 OS=Homo sapiens GN=IGHV3-23 PE=1 SV=2	1	0	0	1	0	0	0	0	12.582	10472000	0	0	0	0	14714000	0	0	0	0
>sp|Q9HB71|CYBP_HUMAN Calcyclin-binding protein OS=Homo sapiens GN=CACYBP PE=1 SV=2	2	1	1	2	2	2	1	1	26.21	1510100	0	0	0	0	2511200	2090700	5301100	0	0
>sp|Q9UBS4|DJB11_HUMAN DnaJ homolog subfamily B member 11 OS=Homo sapiens GN=DNAJB11 PE=1 SV=1	2	1	1	2	1	1	1	1	40.513	5392000	0	0	0	0	6571000	0	0	0	0
>sp|P01029|CO4B_MOUSE Complement C4-B OS=Mus musculus GN=C4b PE=1 SV=3	2	0	0	3	0	0	0	0	192.91	6151700	0	0	0	0	8313100	0	0	0	0
>sp|P02452|CO1A1_HUMAN Collagen alpha-1(I) chain OS=Homo sapiens GN=COL1A1 PE=1 SV=5	2	0	0	2	0	0	0	0	138.94	173750000	0	0	0	0	180720000	0	0	0	0
>sp|P06312|KV401_HUMAN Immunoglobulin kappa variable 4-1 OS=Homo sapiens GN=IGKV4-1 PE=1 SV=1	2	0	0	2	0	0	0	0	13.38	312440000	0	0	0	0	373570000	0	0	0	0
>sp|P0DP01|HV108_HUMAN Immunoglobulin heavy variable 1-8 OS=Homo sapiens GN=IGHV1-8 PE=3 SV=1;>sp|P01743|HV146_HUMAN Immunoglobulin heavy variable 1-46 OS=Homo sapiens GN=IGHV1-46 PE=1 SV=2;>sp|P01742|HV169_HUMAN Immunoglobulin heavy variable 1-69 OS=Homo	2	0	0	2	0	0	0	0	12.992	4429900	0	0	0	0	4928000	0	0	0	0
>sp|A0A0B4J1X5|HV374_HUMAN Immunoglobulin heavy variable 3-74 OS=Homo sapiens GN=IGHV3-74 PE=3 SV=1	3	0	0	2	0	0	0	0	12.839	27221000	0	0	0	0	19537000	0	0	0	0
>sp|P22599|A1AT2_MOUSE Alpha-1-antitrypsin 1-2 OS=Mus musculus GN=Serpina1b PE=1 SV=2;>sp|Q00897|A1AT4_MOUSE Alpha-1-antitrypsin 1-4 OS=Mus musculus GN=Serpina1d PE=1 SV=1	3	0	0	2	0	0	0	0	45.974	10417000	0	0	0	0	14163000	0	0	0	0
>sp|P31722|C1QC_RAT Complement C1q subcomponent subunit C OS=Rattus norvegicus GN=C1qc PE=1 SV=2	3	0	0	3	0	0	0	0	25.686	51176000	0	0	0	0	43453000	0	0	0	0
>sp|A2NJV5|KV229_HUMAN Immunoglobulin kappa variable 2-29 OS=Homo sapiens GN=IGKV2-29 PE=3 SV=2;>sp|A0A0A0MRZ7|KVD26_HUMAN Immunoglobulin kappa variable 2D-26 OS=Homo sapiens GN=IGKV2D-26 PE=3 SV=1;>sp|A0A075B6S2|KVD29_HUMAN Immunoglobulin kappa variable 2	4	0	1	4	0	0	0	0	13.085	388460000	0	0	0	0	499270000	0	0	0	0
>sp|P14106|C1QB_MOUSE Complement C1q subcomponent subunit B OS=Mus musculus GN=C1qb PE=1 SV=2	5	0	0	5	0	0	0	0	26.717	130700000	0	0	0	0	165680000	0	0	0	0
>sp|Q921I1|TRFE_MOUSE Serotransferrin OS=Mus musculus GN=Tf PE=1 SV=1	6	0	0	5	0	0	0	0	76.723	19236000	0	0	0	0	24370000	0	0	0	0
>sp|P02465|CO1A2_BOVIN Collagen alpha-2(I) chain OS=Bos taurus GN=COL1A2 PE=1 SV=2	9	0	0	8	0	0	0	0	129.06	1148400000	0	0	0	0	640930000	0	0	0	0
>sp|P02770|ALBU_RAT Serum albumin OS=Rattus norvegicus GN=Alb PE=1 SV=2	14	0	0	14	0	0	0	0	68.73	563550000	0	0	0	0	653890000	0	0	0	0
>sp|P02453|CO1A1_BOVIN Collagen alpha-1(I) chain OS=Bos taurus GN=COL1A1 PE=1 SV=3	20	0	1	19	1	0	0	1	138.94	4888100000	0	0	0	0	4517700000	0	0	0	0

## Sheet: subselection
Fasta headers	Razor + unique peptides A+T-IgG-1	Razor + unique peptides A+T-slfn5c-1	Razor + unique peptides A+T-slfn5c-2	Razor + unique peptides Molt4-IgG	Razor + unique peptides Molt4-slfn5c-1	Razor + unique peptides Molt4-slfn5c-2	Razor + unique peptides Molt4-slfn5c-3	Razor + unique peptides Molt4-slfn5c-4	Mol. weight [kDa]	LFQ intensity A+T-IgG-1	LFQ intensity A+T-slfn5c-1	LFQ intensity A+T-slfn5c-1/IgG	LFQ intensity A+T-slfn5c-2	LFQ intensity A+T-slfn5c-2/IgG	LFQ intensity Molt4-IgG	LFQ intensity Molt4-slfn5c-1	LFQ intensity Molt4-slfn5c-2	LFQ intensity Molt4-slfn5c-3	LFQ intensity Molt4-slfn5c-4
>sp|P47929|LEG7_HUMAN Galectin-7 OS=Homo sapiens GN=LGALS7 PE=1 SV=2	1	4	15	0	2	1	1	1	15.075	0	1669200	#DIV/0!	176270000	#DIV/0!	0	588140	0	0	0
>sp|Q01469|FABP5_HUMAN Fatty acid-binding protein, epidermal OS=Homo sapiens GN=FABP5 PE=1 SV=3	1	3	15	5	4	4	2	4	15.164	0	5577700	#DIV/0!	141950000	#DIV/0!	21164000	8248900	8179700	6145000	6579600
>sp|P58107|EPIPL_HUMAN Epiplakin OS=Homo sapiens GN=EPPK1 PE=1 SV=2	0	2	18	0	1	0	0	0	555.61	0	380570	#DIV/0!	31408000	#DIV/0!	0	0	0	0	0
>sp|P31151|S10A7_HUMAN Protein S100-A7 OS=Homo sapiens GN=S100A7 PE=1 SV=4	1	2	5	1	1	1	1	1	11.471	0	2848600	#DIV/0!	31369000	#DIV/0!	0	3654200	4309300	3515700	0
>sp|Q08AF3|SLFN5_HUMAN Schlafen family member 5 OS=Homo sapiens GN=SLFN5 PE=1 SV=1	1	9	8	0	1	1	0	1	101.05	0	22624000	#DIV/0!	8538300	#DIV/0!	0	0	0	0	0
>sp|P50238|CRIP1_HUMAN Cysteine-rich protein 1 OS=Homo sapiens GN=CRIP1 PE=1 SV=3	1	2	2	0	1	1	1	1	8.5328	0	5669900	#DIV/0!	5390700	#DIV/0!	0	0	0	0	0
>sp|Q01844|EWS_HUMAN RNA-binding protein EWS OS=Homo sapiens GN=EWSR1 PE=1 SV=1	1	2	2	1	2	1	1	1	68.477	0	7183500	#DIV/0!	5182000	#DIV/0!	0	12342000	0	0	0
>sp|P51991|ROA3_HUMAN Heterogeneous nuclear ribonucleoprotein A3 OS=Homo sapiens GN=HNRNPA3 PE=1 SV=2	1	2	2	1	2	3	1	2	39.594	0	5345600	#DIV/0!	5015200	#DIV/0!	0	8345000	6049200	0	3572400
>sp|P62318|SMD3_HUMAN Small nuclear ribonucleoprotein Sm D3 OS=Homo sapiens GN=SNRPD3 PE=1 SV=1	1	2	3	3	3	1	3	1	13.916	0	4589600	#DIV/0!	4389200	#DIV/0!	5551600	8073800	0	5412900	0
>sp|P60660|MYL6_HUMAN Myosin light polypeptide 6 OS=Homo sapiens GN=MYL6 PE=1 SV=2;>sp|P14649|MYL6B_HUMAN Myosin light chain 6B OS=Homo sapiens GN=MYL6B PE=1 SV=1	1	2	2	1	1	1	1	0	16.93	0	2753600	#DIV/0!	3932300	#DIV/0!	0	0	0	0	0
>sp|P63017|HSP7C_MOUSE Heat shock cognate 71 kDa protein OS=Mus musculus GN=Hspa8 PE=1 SV=1;>sp|P11142|HSP7C_HUMAN Heat shock cognate 71 kDa protein OS=Homo sapiens GN=HSPA8 PE=1 SV=1	0	4	5	0	4	5	3	5	70.87	0	3285800	#DIV/0!	3704500	#DIV/0!	0	5931800	6994900	7171700	5029100
>sp|P62241|RS8_HUMAN 40S ribosomal protein S8 OS=Homo sapiens GN=RPS8 PE=1 SV=2	1	2	2	1	2	2	1	2	24.205	0	4946500	#DIV/0!	3701500	#DIV/0!	0	3157300	4593900	0	2569000
>sp|P48735|IDHP_HUMAN Isocitrate dehydrogenase [NADP], mitochondrial OS=Homo sapiens GN=IDH2 PE=1 SV=2	1	2	2	2	2	2	2	2	50.909	0	3731100	#DIV/0!	3403400	#DIV/0!	3172200	3534200	4317100	4324700	4300900
>sp|P23246|SFPQ_HUMAN Splicing factor, proline- and glutamine-rich OS=Homo sapiens GN=SFPQ PE=1 SV=2	2	2	3	2	4	3	3	3	76.149	0	5416000	#DIV/0!	3024300	#DIV/0!	0	4851700	7147700	3857700	5092800
>sp|P46783|RS10_HUMAN 40S ribosomal protein S10 OS=Homo sapiens GN=RPS10 PE=1 SV=1	2	2	2	1	2	2	2	2	18.898	0	2640600	#DIV/0!	2781600	#DIV/0!	0	0	0	0	0
>sp|P68366|TBA4A_HUMAN Tubulin alpha-4A chain OS=Homo sapiens GN=TUBA4A PE=1 SV=1	0	2	5	0	0	0	0	0	49.924	0	2034400	#DIV/0!	2766200	#DIV/0!	0	0	0	0	0
>sp|Q14498|RBM39_HUMAN RNA-binding protein 39 OS=Homo sapiens GN=RBM39 PE=1 SV=2	3	5	5	9	10	10	7	9	59.379	0	4452900	#DIV/0!	2716200	#DIV/0!	9892500	23671000	26243000	24832000	16017000
>sp|P61513|RL37A_HUMAN 60S ribosomal protein L37a OS=Homo sapiens GN=RPL37A PE=1 SV=2	1	2	2	2	2	2	2	2	10.275	0	3329000	#DIV/0!	2626200	#DIV/0!	0	5826400	7034100	4217000	3865900
>sp|P63244|RACK1_HUMAN Receptor of activated protein C kinase 1 OS=Homo sapiens GN=RACK1 PE=1 SV=3;>sp|P63243|RACK1_BOVIN Receptor of activated protein C kinase 1 OS=Bos taurus GN=RACK1 PE=2 SV=3	1	2	2	0	2	1	1	2	35.076	0	3211300	#DIV/0!	2534100	#DIV/0!	0	2157100	0	0	2181500
>sp|Q71UI9|H2AV_HUMAN Histone H2A.V OS=Homo sapiens GN=H2AFV PE=1 SV=3;>sp|P0C0S5|H2AZ_HUMAN Histone H2A.Z OS=Homo sapiens GN=H2AFZ PE=1 SV=2	1	2	2	1	2	2	2	2	13.509	0	2444100	#DIV/0!	2510000	#DIV/0!	0	6516800	2910000	4810500	8489300
>sp|P46779|RL28_HUMAN 60S ribosomal protein L28 OS=Homo sapiens GN=RPL28 PE=1 SV=3	0	2	2	1	2	2	1	2	15.747	0	3773900	#DIV/0!	2485200	#DIV/0!	0	2551600	2991100	0	3150800
>sp|P07356|ANXA2_MOUSE Annexin A2 OS=Mus musculus GN=Anxa2 PE=1 SV=2;>sp|P07355|ANXA2_HUMAN Annexin A2 OS=Homo sapiens GN=ANXA2 PE=1 SV=2;>sp|P04272|ANXA2_BOVIN Annexin A2 OS=Bos taurus GN=ANXA2 PE=1 SV=2;>sp|A6NMY6|AXA2L_HUMAN Putative annexin A2-like pro	0	5	5	1	0	0	2	1	38.676	0	2321800	#DIV/0!	2433600	#DIV/0!	0	0	0	2404100	0
>sp|Q9H9B4|SFXN1_HUMAN Sideroflexin-1 OS=Homo sapiens GN=SFXN1 PE=1 SV=4	3	4	2	2	1	2	2	1	35.619	0	3643800	#DIV/0!	2378300	#DIV/0!	0	0	0	0	0
>sp|P62917|RL8_HUMAN 60S ribosomal protein L8 OS=Homo sapiens GN=RPL8 PE=1 SV=2	1	2	2	1	2	2	2	2	28.024	0	3076900	#DIV/0!	2240900	#DIV/0!	0	3051000	4194900	3169600	3308400
>sp|P25311|ZA2G_HUMAN Zinc-alpha-2-glycoprotein OS=Homo sapiens GN=AZGP1 PE=1 SV=2	2	2	5	1	0	0	2	1	34.258	0	2307200	#DIV/0!	2221500	#DIV/0!	0	0	0	2888500	0
>sp|P62829|RL23_HUMAN 60S ribosomal protein L23 OS=Homo sapiens GN=RPL23 PE=1 SV=1	2	2	3	1	0	2	1	0	14.865	0	3084900	#DIV/0!	2221200	#DIV/0!	0	0	0	0	0
>sp|P46776|RL27A_HUMAN 60S ribosomal protein L27a OS=Homo sapiens GN=RPL27A PE=1 SV=2;>sp|P14115|RL27A_MOUSE 60S ribosomal protein L27a OS=Mus musculus GN=Rpl27a PE=1 SV=5	1	3	3	1	3	3	2	2	16.561	0	3510900	#DIV/0!	2121100	#DIV/0!	0	2077300	2968600	2637300	2042000
>sp|Q9QUI0|RHOA_MOUSE Transforming protein RhoA OS=Mus musculus GN=Rhoa PE=1 SV=1;>sp|Q7T2E8|RHOAC_DANRE Rho-related GTP-binding protein RhoA-C OS=Danio rerio GN=rhoac PE=1 SV=1;>sp|Q6DHM9|RHOAB_DANRE Rho-related GTP-binding protein RhoA-B OS=Danio rerio G	1	2	2	2	2	2	2	2	21.782	0	3883300	#DIV/0!	2041300	#DIV/0!	0	4327600	4355100	5189200	4333700
>sp|P61009|SPCS3_HUMAN Signal peptidase complex subunit 3 OS=Homo sapiens GN=SPCS3 PE=1 SV=1	1	3	3	1	2	1	1	1	20.313	0	3770800	#DIV/0!	2026700	#DIV/0!	0	0	0	0	0
>sp|P84098|RL19_HUMAN 60S ribosomal protein L19 OS=Homo sapiens GN=RPL19 PE=1 SV=1	1	2	3	1	1	0	1	1	23.466	0	2968900	#DIV/0!	1941000	#DIV/0!	0	0	0	0	0
>sp|Q15149|PLEC_HUMAN Plectin OS=Homo sapiens GN=PLEC PE=1 SV=3;>sp|P30427|PLEC_RAT Plectin OS=Rattus norvegicus GN=Plec PE=1 SV=2	1	2	5	0	0	0	0	0	531.78	0	1109000	#DIV/0!	1678200	#DIV/0!	0	0	0	0	0
>sp|Q9NUV9|GIMA4_HUMAN GTPase IMAP family member 4 OS=Homo sapiens GN=GIMAP4 PE=1 SV=1	1	2	2	1	0	0	0	0	37.533	0	2885100	#DIV/0!	1544300	#DIV/0!	0	0	0	0	0
>sp|Q02878|RL6_HUMAN 60S ribosomal protein L6 OS=Homo sapiens GN=RPL6 PE=1 SV=3	2	2	2	2	2	2	2	2	32.728	0	2181000	#DIV/0!	1482200	#DIV/0!	3952200	3206800	5862800	3938500	0
>sp|P30041|PRDX6_HUMAN Peroxiredoxin-6 OS=Homo sapiens GN=PRDX6 PE=1 SV=3	0	1	1	0	1	1	1	1	25.035	0	2051200	#DIV/0!	1373400	#DIV/0!	0	2721300	3030600	0	0
>sp|P07195|LDHB_HUMAN L-lactate dehydrogenase B chain OS=Homo sapiens GN=LDHB PE=1 SV=2;>sp|A5A6N7|LDHB_PANTR L-lactate dehydrogenase B chain OS=Pan troglodytes GN=LDHB PE=2 SV=1	1	2	2	1	2	2	2	2	36.638	0	2636500	#DIV/0!	1364800	#DIV/0!	0	0	3888100	3514200	0
>sp|Q9H3K6|BOLA2_HUMAN BolA-like protein 2 OS=Homo sapiens GN=BOLA2 PE=1 SV=1	2	2	2	2	2	2	1	1	10.116	0	1659000	#DIV/0!	1042300	#DIV/0!	2452600	2767900	11977000	0	0
>sp|P22314|UBA1_HUMAN Ubiquitin-like modifier-activating enzyme 1 OS=Homo sapiens GN=UBA1 PE=1 SV=3	0	2	2	1	2	2	1	1	117.85	0	1590500	#DIV/0!	833420	#DIV/0!	0	2212200	2866100	0	0
