# Supplementary material for: Human SLFN5 and its Xenopus Laevis ortholog regulate entry into mitosis and oocyte meiotic resumption
Source: Cell Death Discov. 2022 Dec 8;8:484. doi: 10.1038/s41420-022-01274-0 (PMC9729291; doi:10.1038/s41420-022-01274-0)
Supplement: Supplementary file 8 — Quantification of SLFN5 oscillations [file 41420_2022_1274_MOESM8_ESM.xlsx]

## Sheet: Sheet1
In gelb normierte Werte, die in die Figs. hinzugefügt werden müssen
Fig. 1H
timepoint	SLFN5	timepoint	Cyc B	timepoint	Cyc A	timepoint	Actin
0	14628054	0	9362497	0	23374912	0	39777690
1	12260276	1	19517447	1	33780225	1	32774861
2	12528347	2	9527376	2	20714690	2	30088790
3	18853933	3	10304619	3	28368640	3	35420983
4	24340368	4	9362912	4	25764811	4	32459104
5	27911246	5	11616497	5	22052447	5	34879690
6	39608439	6	18731569	6	28984640	6	33101690
7	46361146	7	22188397	7	38207125	7	31467640
8	18735175	8	27934154	8	10281740	8	34788569
9	17277004	9	24326690	9	2511134	9	37548154
10	18746811	10	20207154	10	6376912	10	39460619
11	16143225	11	9825912	11	8907104	11	36277861
12	13520104	12	17533447	12	19829104	12	36197397
13	13246447	13	24982861	13	24571861	13	30690619
timepoint	SLFN5	timepoint	Cyc B	timepoint	Cyc A	timepoint	Actin
1	0.367745	1	0.235371	1	0.587639	1	1
2	0.374076	2	0.595501	2	1.03067	2	1
3	0.416379	3	0.316642	3	0.688452	3	1
4	0.532281	4	0.290918	4	0.800899	4	1
5	0.749878	5	0.288453	5	0.793762	5	1
6	0.800215	6	0.333045	6	0.632243	6	1
7	1.19657	7	0.56588	7	0.875624	7	1
8	1.4733	8	0.705118	8	1.21417	8	1
9	0.538544	9	0.802969	9	0.295549	9	1
10	0.460129	10	0.64788	10	0.0668777	10	1
11	0.475076	11	0.512084	11	0.161602	11	1
12	0.444988	12	0.270851	12	0.245525	12	1
13	0.37351	13	0.484384	13	0.547805	13	1
14	0.431612	14	0.814023	14	0.800631	14	1
Fig. 4A
timepoint	xSLFN	timepoint	Cyc B	timepoint	Actin
MII	28040012	MII	30750255	MII	20908184
Fert.	10942355	Fert.	9410355	Fert.	22516477
5'	9185941	5'	6546648	5'	21700770
usw.	7978648	usw.	4621820	usw.	17692770
usw.	7420941	usw.	11243770	usw.	15447941
usw.	5138355	usw.	11638062	usw.	15334941
usw.	10732355	usw.	12942941	usw.	16306820
usw.	12143355	usw.	17915648	usw.	20617184
usw.	9266891	usw.	24099012	usw.	23839305
usw.	8140255	usw.	20247598	usw.	18903305
usw.	7199598	usw.	20422184	usw.	18439598
usw.	7206770	usw.	13764941	usw.	18371770
usw.	7620234	usw.	12420770	usw.	19085648
usw.	10511355	usw.	12422113	usw.	18949355
usw.	12357355	usw.	20071062	usw.	18557941
usw.	14995477	usw.	17722477	usw.	17664234
usw.	13605770	usw.	22878891	usw.	16478941
usw.	9050062	usw.	25536548	usw.	18569477
usw.	17053305	usw.	17945184	usw.	18955719
usw.	11542062	usw.	16770426	usw.	17946770
usw.	6519527	usw.	10331799	usw.	17112770
usw.	10601770	usw.	10605971	usw.	18009770
usw.	7862062	usw.	10426355	usw.	18934012
92'	9991184	92'	12214004	92'	18606184
timepoint	xSLFN	timepoint	Cyc B	timepoint	Actin
MII	1.3411	MII	1.47073	MII	1
Fert.	0.485971	Fert.	0.417932	Fert.	1
5'	0.4233	5'	0.301678	5'	1
usw.	0.450955	usw.	0.261226	usw.	1
usw.	0.480384	usw.	0.727849	usw.	1
usw.	0.335075	usw.	0.758924	usw.	1
usw.	0.658151	usw.	0.793713	usw.	1
usw.	0.588992	usw.	0.868967	usw.	1
usw.	0.388723	usw.	1.01089	usw.	1
usw.	0.430626	usw.	1.07111	usw.	1
usw.	0.390442	usw.	1.10752	usw.	1
usw.	0.392274	usw.	0.749244	usw.	1
usw.	0.399265	usw.	0.650791	usw.	1
usw.	0.554708	usw.	0.655543	usw.	1
usw.	0.66588	usw.	1.08153	usw.	1
usw.	0.848917	usw.	1.0033	usw.	1
usw.	0.825646	usw.	1.38837	usw.	1
usw.	0.487362	usw.	1.37519	usw.	1
usw.	0.899639	usw.	0.94669	usw.	1
usw.	0.643128	usw.	0.934454	usw.	1
usw.	0.380974	usw.	0.603748	usw.	1
usw.	0.588668	usw.	0.588901	usw.	1
usw.	0.415235	usw.	0.550668	usw.	1
92'	0.536982	92'	0.656449	92'	1
